# Supplementary material for: YmoA functions as a molecular stress sensor in Yersinia
Source: Commun Biol. 2025 Feb 13;8:225. doi: 10.1038/s42003-025-07675-y (PMC11825884; doi:10.1038/s42003-025-07675-y)
Supplement: Supplementary file 4 — Supplementary Data [file 42003_2025_7675_MOESM4_ESM.xlsx]

## Sheet: raw_data
gene_id	d_ymoA1	d_ymoA2	d_ymoA3	wt1	wt2	wt3	log2FoldChange	pvalue	FDR	gene_name	gene_chr	gene_start	gene_end	gene_strand	gene_length	gene_biotype	gene_description	tf_family	d_ymoA1_readcount	d_ymoA2_readcount	d_ymoA3_readcount	wt1_readcount	wt2_readcount	wt3_readcount	d_ymoA1_fpkm	d_ymoA2_fpkm	d_ymoA3_fpkm	wt1_fpkm	wt2_fpkm	wt3_fpkm
YPTS_RS21395	68730.4	71183.1	70087.7	4326.8	4396.73	3761.34	4.07232	0	0	yopE	NC_999999999.1	4730295	4730954	+	660	protein_coding	type III secretion system effector GTPase activator YopE && PF03545:Yersinia virulence determinant (YopE)|PF09020:YopE, N terminal	-	67383	62080	57856	4826	4758	4544	13846.7	14346.3	14078	868.264	882.587	758.653
YPTS_RS09385	310.079	358.897	340.408	25802.1	25827.8	24826.1	-6.24512	0	0	-	NC_999999999.1	2071783	2072892	+	1110	protein_coding	FliC/FljB family flagellin && PF00669:Bacterial flagellin N-terminal helical region|PF00700:Bacterial flagellin C-terminal helical region	-	304	313	281	28779	27950	29992	37.1441	43.0084	40.6555	3078.66	3082.73	2977.36
YPTS_RS21490	45043	47216.1	47307	5500.4	5568.46	4926.82	3.12531	0	0	yopD	NC_999999999.1	4747847	4748767	-	921	protein_coding	type III secretion system translocon subunit YopD && PF05844:YopD protein	-	44160	41178	39051	6135	6026	5952	6502.92	6819.27	6809.39	790.976	801.026	712.118
YPTS_RS01390	627.298	704.033	717.158	25663.2	24852	25537.2	-5.21597	0	0	-	NC_999999999.1	291859	293670	+	1812	protein_coding	carbon starvation protein A && PF13722:5TM C-terminal transporter carbon starvation CstA|PF02554:Carbon starvation protein CstA	-	615	614	592	28624	26894	30851	46.0316	51.6823	52.4686	1875.77	1817.08	1876.12
YPTS_RS21495	43094.8	41038	42410.5	4114.32	3973.51	3743.12	3.41911	0	0	yopB	NC_999999999.1	4748786	4749991	-	1206	protein_coding	type III secretion system translocon subunit YopB && PF04888:Secretion system effector C (SseC) like family	-	42250	35790	35009	4589	4300	4522	4751.36	4526.33	4661.96	451.834	436.514	413.173
YPTS_RS21185	29951.2	26826.7	27040	2850.17	2897.89	2756.44	3.30109	0	0	yscD	NC_999999999.1	4698310	4699569	+	1260	protein_coding	SctD family type III secretion system inner membrane ring subunit YscD && PF16693:Inner membrane component of T3SS, periplasmic domain|PF16697:Inner membrane component of T3SS, cytoplasmic domain	-	29364	23396	22321	3179	3136	3330	3160.7	2832.06	2844.98	299.591	304.707	291.221
YPTS_RS21180	23699.6	26731.5	26345.9	2223.47	2273.22	2401.33	3.47624	0	0	yscC	NC_999999999.1	4696490	4698313	+	1824	protein_coding	SctC family type III secretion system outer membrane ring subunit YscC && PF00263:Bacterial type II and III secretion system protein|PF03958:Bacterial type II/III secretion system short domain	-	23235	23313	21748	2480	2460	2901	1727.65	1949.42	1914.83	161.449	165.115	175.256
YPTS_RS21545	17408.3	17095.2	16809.6	2814.31	2806.41	2750.64	2.61588	0	0	yopN	NC_999999999.1	4755660	4756541	-	882	protein_coding	SctW family type III secretion system gatekeeper subunit YopN && PF07201:HrpJ-like domain	-	17067	14909	13876	3139	3037	3323	2624.39	2578.17	2526.57	422.602	421.554	415.155
YPTS_RS21175	16308.7	16250.1	16243.9	762.974	834.437	860.869	4.3109	0	0	yscB	NC_999999999.1	4696071	4696484	+	414	protein_coding	type III secretion system chaperone YscB && PF05932:Tir chaperone protein (CesT) family	-	15989	14172	13409	851	903	1040	5237.93	5221.11	5201.54	244.083	267.033	276.81
YPTS_RS21510	11981.9	12061.4	12371	1729.47	1744.65	1696.91	2.81605	0	0	lcrG	NC_999999999.1	4751470	4751757	-	288	protein_coding	type III secretion system chaperone LcrG && PF07216:LcrG protein	-	11747	10519	10212	1929	1888	2050	5531.89	5570.75	5694.48	795.332	802.577	784.35
YPTS_RS14340	407.998	393.296	386.442	5271.78	5326.35	5742.16	-3.78134	0	0	-	NC_999999999.1	3159605	3160498	+	894	protein_coding	dihydrodipicolinate synthase family protein && PF00701:Dihydrodipicolinate synthetase family	-	400	343	319	5880	5764	6937	60.6822	58.5179	57.3045	780.995	789.339	855.033
YPTS_RS21475	12385.8	13747	14131.2	175.726	189.435	187.901	6.18566	0	0	yopM	NC_999999999.1	4743205	4744794	-	1590	protein_coding	type III secretion system effector YopM && PF12468:Type III secretion system leucine rich repeat protein	-	12143	11989	11665	196	205	227	1035.78	1150.05	1178.21	14.6375	15.7846	15.7318
YPTS_RS21200	9056.55	9066.44	8880.89	907.32	847.374	951.095	3.3185	0	0	yscG	NC_999999999.1	4700032	4700379	+	348	protein_coding	type III secretion system chaperone YscG && PF09477:Bacterial type II secretion system chaperone protein (type_III_yscG)	-	8879	7907	7331	1012	917	1149	3460.38	3465.49	3383.14	345.311	322.602	363.823
YPTS_RS14195	8993.31	8599.76	8442.36	892.975	869.551	898.118	3.29056	0	0	cysK	NC_999999999.1	3124879	3125847	+	969	protein_coding	cysteine synthase A && PF00291:Pyridoxal-phosphate dependent enzyme	PALP	8817	7500	6969	996	941	1085	1234.06	1180.51	1155	122.052	118.889	123.383
YPTS_RS13410	210.119	193.781	210.786	2966.72	2962.57	3055.26	-3.86921	0	0	-	NC_999999999.1	2955785	2956735	-	951	protein_coding	2-hydroxyacid dehydrogenase && PF02826:D-isomer specific 2-hydroxyacid dehydrogenase, NAD binding domain|PF00389:D-isomer specific 2-hydroxyacid dehydrogenase, catalytic domain	2-Hacid_dh_C	206	169	174	3309	3206	3691	29.3782	27.1043	29.3836	413.166	412.724	427.673
YPTS_RS12525	119.34	124.983	111.45	3201.62	3202.83	3010.56	-4.72459	0	0	-	NC_999999999.1	2749905	2751578	-	1674	protein_coding	Tar ligand binding domain-containing protein && PF00015:Methyl-accepting chemotaxis protein (MCP) signalling domain|PF02203:Tar ligand binding domain homologue|PF00672:HAMP domain	HAMP	117	109	92	3571	3466	3637	9.47915	9.93123	8.82609	253.305	253.484	239.407
YPTS_RS20160	93.8396	106.637	111.45	2830.44	2860	2825.97	-4.77602	0	0	gntT	NC_999999999.1	4456263	4457579	+	1317	protein_coding	gluconate transporter && PF02447:GntP family permease	-	92	93	92	3157	3095	3414	9.47417	10.7703	11.2186	284.641	287.708	285.645
Novel00494	4616.5	4935.11	5090.37	322.762	318.805	311.237	3.9419	0	0	-	NC_999999999.1	4705769	4707261	+	1493	-	PF00102:Protein-tyrosine phosphatase|PF09013:YopH, N-terminal	Y_phosphatase	4526	4304	4202	360	345	376	411.144	439.688	451.993	28.632	28.2902	27.7509
YPTS_RS00370	3775.01	3916.9	4038.86	212.485	214.385	230.117	4.15709	0	0	cpxP	NC_999999999.1	76662	77150	+	489	protein_coding	cell-envelope stress modulator CpxP && PF07813:LTXXQ motif family protein	-	3701	3416	3334	237	232	278	1026.48	1065.47	1094.95	57.5504	58.084	62.6448
YPTS_RS21325	3257.87	3141.78	3280.52	80.6905	66.5332	63.7374	5.52198	0	0	yadA	NC_999999999.1	4719112	4720410	-	1299	protein_coding	trimeric autotransporter adhesin YadA && PF03895:YadA-like C-terminal region|PF05662:Coiled stalk of trimeric autotransporter adhesin	-	3194	2740	2708	90	72	77	333.476	321.717	334.792	8.22701	6.78579	6.53176
YPTS_RS21590	4195.24	5333	5376.27	191.864	193.131	200.318	4.66973	6.74426e-307	1.40441e-304	yscW	NC_999999999.1	4764146	4764541	+	396	protein_coding	type III secretion system pilotin YscW && PF09619:Type III secretion system lipoprotein chaperone (YscW)	-	4113	4651	4438	214	209	242	1408.65	1791.36	1799.82	64.1693	64.6142	67.3394
YPTS_RS00605	3183.41	4114.12	3989.19	115.656	97.9516	98.5033	5.17668	1.1664e-299	2.31848e-297	-	NC_999999999.1	129551	130168	+	618	protein_coding	heme acquisition protein HasA && PF06438:Heme-binding protein A (HasA)	-	3121	3588	3293	129	106	119	684.927	885.515	855.735	24.7862	20.9988	21.2181
YPTS_RS21500	11894.2	13262	13621.2	1427.33	1505.31	1480.86	3.13513	4.645e-293	8.83156e-291	lcrH	NC_999999999.1	4749969	4750475	-	507	protein_coding	type III secretion system chaperone SycD/LcrH && PF07720:Tetratricopeptide repeat	-	11661	11566	11244	1592	1629	1789	3119.37	3479.42	3561.63	372.858	393.36	388.822
YPTS_RS21250	52737.9	66113.8	66795.1	4407.5	4262.74	3972.41	3.87622	1.31231e-290	2.39114e-288	yopH	NC_999999999.1	4705850	4707256	-	1407	protein_coding	T3SS effector protein-tyrosine-phosphatase YopH && PF09013:YopH, N-terminal|PF00102:Protein-tyrosine phosphatase	Y_phosphatase	51704	57659	55138	4916	4613	4799	4983.9	6250.36	6293.51	414.884	401.39	375.842
YPTS_RS21165	3660.77	5185.08	5566.46	84.2768	74.8498	72.8428	5.95772	8.24966e-271	1.44303e-268	virF	NC_999999999.1	4764665	4765480	+	816	protein_coding	virulence regulon transcriptional activator VirF && PF12833:Helix-turn-helix domain	-	3589	4522	4595	94	81	88	596.516	845.225	904.339	13.6787	12.1527	11.8834
YPTS_RS14335	152.999	170.848	163.541	2825.96	2738.95	2473.34	-4.0454	5.33787e-263	8.89003e-261	-	NC_999999999.1	3158796	3159542	+	747	protein_coding	N-acetylmannosamine-6-phosphate 2-epimerase && PF04131:Putative N-acetylmannosamine-6-phosphate epimerase	-	150	149	135	3152	2964	2988	27.2339	30.4227	29.0234	501.042	485.775	440.767
YPTS_RS04325	2723.39	2485.9	2459.17	208.002	219.005	214.389	3.5801	5.48893e-263	8.89003e-261	-	NC_999999999.1	945667	946362	+	696	protein_coding	L-ribulose-5-phosphate 4-epimerase && PF00596:Class II Aldolase and Adducin N-terminal domain	Aldolase_II	2670	2168	2030	232	237	259	520.285	475.097	468.406	39.5811	41.6885	41.0052
YPTS_RS21260	5337.64	8081.48	8082.57	172.14	162.637	164.724	5.42766	8.42748e-262	1.31619e-259	yopJ	NC_999999999.1	4708759	4709625	-	867	protein_coding	type III secretion system effector acetyltransferase YopJ && PF03421:YopJ Serine/Threonine acetyltransferase	-	5233	7048	6672	192	176	199	818.598	1239.88	1235.87	26.2961	24.8525	25.292
YPTS_RS14305	212.159	199.514	227.746	2797.27	3190.82	3052.77	-3.82258	9.14939e-262	1.37967e-259	-	NC_999999999.1	3152537	3154069	-	1533	protein_coding	MFS transporter && PF07690:Major Facilitator Superfamily	MFS_1	208	174	188	3120	3453	3688	18.4018	17.3117	19.6948	241.669	275.76	265.093
YPTS_RS13915	1943.09	1850.67	1714.15	78.0008	63.7609	76.9816	4.65208	8.48063e-259	1.23619e-256	tssC	NC_999999999.1	3065051	3066553	-	1503	protein_coding	type VI secretion system contractile sheath large subunit && PF05943:Type VI secretion protein, EvpB/VC_A0108, tail sheath	-	1905	1614	1415	87	69	93	171.9	163.786	151.194	6.87336	5.6204	6.81825
Novel00511	12314.4	11528.3	12247.4	1732.16	1908.21	1772.23	2.73738	4.19411e-257	5.91639e-255	-	NC_999999999.1	4747407	4756544	+	9138	-	PF04888:Secretion system effector C (SseC) like family|PF07720:Tetratricopeptide repeat|PF05844:YopD protein|PF09474:Type III secretion system YscX (type_III_YscX)|PF04792:V antigen (LcrV) protein|PF07201:HrpJ-like domain|PF09621:Type III secretion system regulator (LcrR)|PF00771:FHIPEP family	-	12073	10054	10110	1932	2065	2141	179.186	167.811	177.679	25.1053	27.666	25.8175
YPTS_RS21505	22032.9	25665.1	25626.3	3126.31	3035.58	3088.37	2.98666	3.60112e-255	4.92116e-253	lcrV	NC_999999999.1	4750488	4751468	-	981	protein_coding	type III secretion system needle tip protein LcrV && PF04792:V antigen (LcrV) protein	-	21601	22383	21154	3487	3285	3731	2986.37	3480.02	3463.05	422.077	409.962	419.088
YPTS_RS21265	26717.8	26267.1	26057.6	5236.81	5450.17	5171.84	2.31742	9.46433e-249	1.25417e-246	yopO	NC_999999999.1	4710021	4712219	-	2199	protein_coding	type III secretion system effector protein kinase YopO/YpkA && PF00069:Protein kinase domain|PF09632:Rac1-binding domain	Pkinase	26194	22908	21510	5841	5898	6248	1615.53	1588.89	1570.91	315.406	328.365	313.087
YPTS_RS00485	1614.65	1615.61	1482.77	120.139	109.965	117.542	3.76057	5.7333e-219	7.37404e-217	-	NC_999999999.1	101227	101811	+	585	protein_coding	DUF4232 domain-containing protein && PF14016:Protein of unknown function (DUF4232)	-	1583	1409	1224	134	119	142	366.998	367.356	336.017	27.1993	24.9039	26.7474
YPTS_RS18860	1382.09	1435.59	1428.26	73.518	85.0146	95.1922	4.06166	1.75999e-214	2.19898e-212	-	NC_999999999.1	4164347	4168798	+	4452	protein_coding	toxin && PF12256:Insecticide toxin TcdB middle/N-terminal region|PF03534:Salmonella virulence plasmid 65kDa B protein|PF12255:Insecticide toxin TcdB middle/C-terminal region	-	1355	1252	1179	82	92	115	41.2784	42.8925	42.5299	2.18709	2.52994	2.84637
YPTS_RS21550	12007.4	10789.8	10888.2	1715.12	1677.19	1499.9	2.78396	1.10201e-209	1.33863e-207	yscN	NC_999999999.1	4756739	4758058	+	1320	protein_coding	SctN family type III secretion system ATPase YscN && PF00006:ATP synthase alpha/beta family, nucleotide-binding domain|PF02874:ATP synthase alpha/beta family, beta-barrel domain	ATP-synt_ab	11772	9410	8988	1913	1815	1812	1209.53	1087.3	1093.52	172.088	168.337	151.263
YPTS_RS21270	10554.9	10409.1	10841	2305.06	2139.23	2306.96	2.23585	8.3879e-193	9.91359e-191	-	NC_999999999.1	4712227	4712676	-	450	protein_coding	hypothetical protein && -	-	10348	9078	8949	2571	2315	2787	3118.77	3076.87	3193.73	678.419	629.819	682.454
YPTS_RS21440	2054.27	2315.05	2307.75	227.727	225.473	186.246	3.38605	4.16457e-190	4.79255e-188	-	NC_999999999.1	4737211	4737840	-	630	protein_coding	conjugal transfer protein TraT && PF05818:Enterobacterial TraT complement resistance protein	-	2014	2019	1905	254	244	225	433.569	488.796	485.613	47.8742	47.4162	39.3542
YPTS_RS11535	1090.38	1281.94	1305.91	30.4831	33.2666	33.9381	5.23295	1.63212e-189	1.83007e-187	-	NC_999999999.1	2523340	2524158	+	819	protein_coding	ABC transporter ATP-binding protein && PF00005:ABC transporter|PF07673:Protein of unknown function (DUF1602)	ABC_tran	1069	1118	1078	34	36	41	177.024	208.204	211.383	4.92951	5.38141	5.51631
YPTS_RS21230	3559.79	4682.85	4631.24	372.969	341.906	331.931	3.6204	3.36201e-184	3.67551e-182	lcrQ	NC_999999999.1	4703427	4703774	+	348	protein_coding	type III secretion system exported negative regulator LcrQ/YscM1 && PF09013:YopH, N-terminal	-	3490	4084	3823	416	370	401	1360.14	1789.94	1764.25	141.946	130.167	126.974
YPTS_RS21190	2615.27	3097.06	2929.2	340.693	353.919	302.132	3.11691	4.47971e-179	4.77799e-177	yscE	NC_999999999.1	4699566	4699766	+	201	protein_coding	type III secretion system co-chaperone YscE && PF08988:Type III secretion system, cytoplasmic E component of needle	-	2564	2701	2418	380	383	365	1730.06	2049.56	1931.95	224.49	233.281	200.099
YPTS_RS09380	764.997	752.192	823.763	4804.67	4600.95	4321.73	-2.55239	8.72133e-179	9.08057e-177	fliD	NC_999999999.1	2070086	2071486	-	1401	protein_coding	flagellar filament capping protein FliD && PF07196:Flagellin hook IN motif|PF07195:Flagellar hook-associated protein 2 C-terminus|PF02465:Flagellar hook-associated protein 2 N-terminus	-	750	656	680	5359	4979	5221	72.6043	71.4164	77.9483	454.207	435.092	410.643
YPTS_RS23875	1314.77	1479.16	1553.04	48.4143	56.3684	27.316	5.05155	3.74677e-177	3.81038e-175	-	NC_999999999.1	4160712	4164290	+	3579	protein_coding	phage tail tape measure protein && -	-	1289	1290	1282	54	61	33	48.8461	54.9743	57.5257	1.7916	2.08663	1.01602
YPTS_RS03135	2510.21	2647.58	2867.42	407.935	401.047	381.597	2.75296	2.21267e-174	2.19909e-172	osmY	NC_999999999.1	661558	662172	+	615	protein_coding	molecular chaperone OsmY && PF04972:BON domain	BON	2461	2309	2367	455	434	461	542.72	572.639	618.1	87.8506	86.3956	82.599
YPTS_RS21565	7397.01	6915.35	6757.28	1467.67	1530.26	1499.9	2.22805	5.44469e-174	5.29103e-172	yscQ	NC_999999999.1	4759883	4760806	+	924	protein_coding	SctQ family type III secretion system cytoplasmic ring protein YscQ && PF01052:Type III flagellar switch regulator (C-ring) FliN C-term	-	7252	6031	5578	1637	1656	1812	1064.45	995.519	969.488	210.371	219.415	216.09
YPTS_RS02005	948.596	1003.3	988.516	59.173	60.9887	49.6655	4.11762	1.97996e-172	1.88225e-170	-	NC_999999999.1	417436	418074	+	639	protein_coding	DUF1120 domain-containing protein && PF06551:Protein of unknown function (DUF1120)	-	930	875	816	66	66	60	197.388	208.852	205.081	12.2646	12.645	10.3466
YPTS_RS20155	112.2	113.517	145.37	1535.81	1573.69	1444.44	-3.62262	2.19801e-172	2.04509e-170	-	NC_999999999.1	4455543	4456046	-	504	protein_coding	gluconokinase && PF01202:Shikimate kinase	SKI	110	99	120	1713	1703	1745	29.6006	29.9596	38.2372	403.585	413.677	381.517
YPTS_RS18850	1431.05	1894.24	1894.65	21.5175	10.1648	9.9331	6.97622	5.16654e-168	4.70693e-166	-	NC_999999999.1	4158179	4160671	+	2493	protein_coding	toxin && PF03538:Salmonella virulence plasmid 28.1kDa A protein	-	1403	1652	1564	24	11	12	76.3263	101.069	100.751	1.14314	0.540191	0.530405
YPTS_RS09310	736.437	723.526	711.101	3631.97	3564.14	3413.68	-2.28845	6.11327e-164	5.45578e-162	fliI	NC_999999999.1	2057237	2058655	-	1419	protein_coding	flagellum-specific ATP synthase FliI && PF00006:ATP synthase alpha/beta family, nucleotide-binding domain	ATP-synt_ab	722	631	587	4051	3857	4124	69.0071	67.8233	66.4342	338.991	332.77	320.247
YPTS_RS12750	1198.5	1237.22	1113.29	109.38	122.902	118.369	3.33973	9.42362e-162	8.2419e-160	-	NC_999999999.1	2808117	2808656	-	540	protein_coding	glycine zipper 2TM domain-containing protein && PF05433:Glycine zipper 2TM domain	-	1175	1079	919	122	133	143	295.109	304.761	273.311	26.8272	30.1533	29.1804
YPTS_RS04090	1241.34	1121.41	1199.3	103.105	120.129	97.6755	3.47545	1.52698e-161	1.30931e-159	cysJ	NC_999999999.1	895861	897717	+	1857	protein_coding	NADPH-dependent assimilatory sulfite reductase flavoprotein subunit && PF00175:Oxidoreductase NAD-binding domain|PF00258:Flavodoxin|PF00667:FAD binding domain	NAD_binding_1	1217	978	990	115	130	118	88.8828	80.3265	85.6168	7.35351	8.57055	7.00195
YPTS_RS21445	2515.31	3571.77	3675.44	208.002	194.055	176.313	4.07763	1.91237e-160	1.60823e-158	yopK	NC_999999999.1	4738438	4738986	-	549	protein_coding	type III secretion system effector YopK && -	-	2466	3115	3034	232	210	213	609.2	865.402	887.522	50.1793	46.83	42.752
YPTS_RS09215	420.238	402.469	421.573	2636.79	3103.96	2696.84	-2.76129	3.09637e-153	2.5548e-151	flgK	NC_999999999.1	2037559	2039223	+	1665	protein_coding	flagellar hook-associated protein FlgK && PF06429:Flagellar basal body rod FlgEFG protein C-terminal	-	412	351	348	2941	3359	3258	33.56	32.1533	33.5661	209.744	246.986	215.618
YPTS_RS10975	8185.47	7095.37	7184.91	34553.5	33787.8	35000.9	-2.20145	1.00297e-152	8.12216e-151	adhE	NC_999999999.1	2394401	2397076	-	2676	protein_coding	bifunctional acetaldehyde-CoA/alcohol dehydrogenase && PF00171:Aldehyde dehydrogenase family|PF00465:Iron-containing alcohol dehydrogenase	Aldedh	8025	6188	5931	38540	36564	42284	406.722	352.693	355.941	1710.15	1672.8	1741.16
YPTS_RS12520	71.3997	72.238	72.685	997.873	972.123	971.789	-3.76595	1.62136e-152	1.28913e-150	-	NC_999999999.1	2748111	2749721	-	1611	protein_coding	Tar ligand binding domain-containing protein && PF00672:HAMP domain|PF02203:Tar ligand binding domain homologue|PF00015:Methyl-accepting chemotaxis protein (MCP) signalling domain	HAMP	70	63	60	1113	1052	1174	5.89307	5.96454	5.98124	82.0367	79.9461	80.3011
YPTS_RS09290	1010.82	1112.24	1189.61	5497.71	5484.36	5419.34	-2.30889	1.10287e-151	8.6122e-150	fliM	NC_999999999.1	2053641	2054642	-	1002	protein_coding	flagellar motor switch protein FliM && PF02154:Flagellar motor switch protein FliM|PF01052:Type III flagellar switch regulator (C-ring) FliN C-term	-	991	970	982	6132	5935	6547	134.136	147.651	157.391	726.68	725.154	719.985
YPTS_RS11010	1241.34	1539.93	1570	126.415	121.053	105.953	3.62307	9.80074e-148	7.51906e-146	-	NC_999999999.1	2405767	2405982	+	216	protein_coding	hypothetical protein && -	-	1217	1343	1296	141	131	128	764.145	948.319	963.578	77.5129	74.2497	65.2988
YPTS_RS08285	878.217	1083.57	1198.09	46.6212	42.5073	48.01	4.52334	1.0949e-144	8.25515e-143	darE	NC_999999999.1	1816119	1817429	-	1311	protein_coding	darobactin maturation radical SAM/SPASM protein DarE && PF04055:Radical SAM superfamily	Radical_SAM	861	945	989	52	46	58	89.0716	109.941	121.152	4.70987	4.29568	4.87499
YPTS_RS11525	1167.9	1400.04	1390.71	7.17249	9.24072	11.5886	7.13402	2.36741e-142	1.75469e-140	-	NC_999999999.1	2521474	2522505	+	1032	protein_coding	ABC transporter substrate-binding protein && PF13379:NMT1-like family	-	1145	1221	1148	8	10	14	150.475	180.455	178.648	0.92049	1.18631	1.49485
YPTS_RS09085	2221.55	2133.89	2118.77	7924.7	7778.83	7651.8	-1.85069	6.91448e-141	5.03951e-139	ftnA	NC_999999999.1	2012038	2012547	+	510	protein_coding	non-heme ferritin && PF00210:Ferritin-like domain	Ferritin	2178	1861	1749	8839	8418	9244	579.197	556.555	550.751	2057.98	2020.77	1997.28
YPTS_RS09220	651.778	573.317	557.251	3024.1	3128.91	3095.82	-2.37364	1.60588e-140	1.15123e-138	flgL	NC_999999999.1	2039362	2040342	+	981	protein_coding	flagellar hook-associated protein FlgL && PF00669:Bacterial flagellin N-terminal helical region	-	639	500	460	3373	3386	3740	88.3427	77.7379	75.3051	408.278	422.567	420.099
YPTS_RS11545	1128.12	1249.83	1164.17	5217.99	5106.42	4896.19	-2.10365	6.49813e-140	4.58328e-138	-	NC_999999999.1	2526279	2527727	+	1449	protein_coding	hypothetical protein && -	-	1106	1090	961	5820	5526	5915	103.52	114.733	106.51	476.939	466.895	449.816
YPTS_RS14325	168.299	176.582	158.696	1439.88	1546.9	1309.51	-3.0917	1.15378e-138	8.00871e-137	-	NC_999999999.1	3156293	3157165	-	873	protein_coding	N-acetylmannosamine kinase && PF00480:ROK family	ROK	165	154	131	1606	1674	1582	25.6335	26.9053	24.0987	218.444	234.757	199.683
YPTS_RS21540	7831.53	7273.1	6997.14	1732.16	1688.28	1812.79	2.07835	4.42051e-138	3.02045e-136	tyeA	NC_999999999.1	4755401	4755679	-	279	protein_coding	type III secretion system gatekeeper subunit TyeA && PF09059:TyeA	-	7678	6343	5776	1932	1827	2190	3732.35	3467.55	3324.75	822.264	801.699	864.945
YPTS_RS17455	1233.18	1367.93	1427.05	131.795	149.7	107.609	3.3751	6.45624e-138	4.34356e-136	-	NC_999999999.1	3872785	3873831	+	1047	protein_coding	transcriptional regulator && PF00486:Transcriptional regulatory protein, C terminal	Trans_reg_C	1209	1193	1178	147	162	130	156.61	173.79	180.69	16.6717	18.9429	13.6819
YPTS_RS19265	2525.51	2281.8	2159.96	414.211	387.186	391.53	2.54663	7.23425e-138	4.79324e-136	tssC	NC_999999999.1	4263109	4264590	-	1482	protein_coding	type VI secretion system contractile sheath large subunit && PF05943:Type VI secretion protein, EvpB/VC_A0108, tail sheath	-	2476	1990	1783	462	419	473	226.59	204.803	193.214	37.0171	34.6133	35.1691
YPTS_RS21480	787.437	1097.33	1045.45	19.7243	26.7981	27.316	5.30747	3.32823e-135	2.17229e-133	-	NC_999999999.1	4745182	4745397	-	216	protein_coding	hypothetical protein && -	-	772	957	863	22	29	33	484.733	675.757	641.642	12.0942	16.437	16.8348
YPTS_RS11550	552.838	636.382	581.48	2892.31	2835.05	2792.86	-2.26739	1.96703e-134	1.26498e-132	-	NC_999999999.1	2527732	2530803	+	3072	protein_coding	virulence factor SrfB && PF07520:Virulence factor SrfB	-	542	555	480	3226	3068	3374	23.9286	27.5552	25.0932	124.696	122.268	121.024
YPTS_RS04290	2247.05	2409.08	2393.76	472.488	516.556	475.961	2.26692	2.61702e-133	1.65859e-131	-	NC_999999999.1	936805	938301	-	1497	protein_coding	carbohydrate kinase && PF02782:FGGY family of carbohydrate kinases, C-terminal domain|PF00370:FGGY family of carbohydrate kinases, N-terminal domain	FGGY_N	2203	2101	1976	527	559	575	199.587	214.06	211.983	41.802	45.7159	42.3248
YPTS_RS09185	1630.97	1365.64	1452.49	6972.56	7070.07	6689.12	-2.2195	6.61887e-131	4.1349e-129	flgE	NC_999999999.1	2030773	2032059	+	1287	protein_coding	flagellar hook protein FlgE && PF00460:Flagella basal body rod protein|PF06429:Flagellar basal body rod FlgEFG protein C-terminal|PF07559:Flagellar basal body protein FlaE	-	1599	1191	1199	7777	7651	8081	168.503	141.145	149.615	717.533	727.808	691.887
YPTS_RS09465	250.919	206.394	215.632	1992.16	2364.7	1846.73	-3.20171	2.14893e-130	1.32356e-128	-	NC_999999999.1	2090592	2091770	+	1179	protein_coding	N-acetylneuraminate epimerase && PF01344:Kelch motif	Kelch_1	246	180	178	2222	2559	2231	28.2983	23.2858	24.2461	223.789	265.726	208.514
YPTS_RS13515	2624.45	2483.61	2451.91	469.798	521.176	540.526	2.3032	3.30534e-130	2.00754e-128	lrhA	NC_999999999.1	2980386	2981348	-	963	protein_coding	transcriptional regulator LrhA && PF00126:Bacterial regulatory helix-turn-helix protein, lysR family|PF03466:LysR substrate binding domain	LysR_substrate	2573	2166	2024	524	564	653	362.37	343.055	337.536	64.6121	71.7018	74.7198
YPTS_RS04360	3485.33	3556.86	3238.12	14469.6	16841.2	15027.1	-2.17215	4.37062e-130	2.61818e-128	katG	NC_999999999.1	953004	955217	-	2214	protein_coding	catalase/peroxidase HPI && PF00141:Peroxidase	-	3417	3102	2673	16139	18225	18154	209.318	213.696	193.891	865.581	1007.78	903.532
YPTS_RS07380	742.557	767.098	723.215	69.0352	66.5332	60.4264	3.51214	1.06762e-129	6.30904e-128	-	NC_999999999.1	1600620	1602617	+	1998	protein_coding	ligand-gated channel protein && PF07715:TonB-dependent Receptor Plug Domain|PF00593:TonB dependent receptor	TonB_dep_Rec	728	669	597	77	72	73	49.4168	51.0696	47.986	4.57619	4.41178	4.02602
YPTS_RS09190	524.278	536.625	542.714	2633.2	2590.17	2376.5	-2.24491	2.12447e-128	1.2387e-126	-	NC_999999999.1	2032081	2032836	+	756	protein_coding	flagellar basal body rod protein FlgF && PF06429:Flagellar basal body rod FlgEFG protein C-terminal|PF00460:Flagella basal body rod protein	-	514	468	448	2937	2803	2871	92.2105	94.4183	95.1682	461.308	453.919	418.466
YPTS_RS09325	1418.81	1247.54	1263.51	6074.2	5878.02	5536.05	-2.15301	9.91966e-128	5.70772e-126	fliF	NC_999999999.1	2060353	2062065	-	1713	protein_coding	flagellar M-ring protein FliF && PF01514:Secretory protein of YscJ/FliF family|PF08345:Flagellar M-ring protein C-terminal	-	1391	1088	1043	6775	6361	6688	110.131	96.8732	97.7829	469.635	454.616	430.217
YPTS_RS03470	5421.28	4928.23	4968.02	1112.63	1234.56	1215.98	2.10408	1.4588e-127	8.28484e-126	tssC	NC_999999999.1	742553	744055	+	1503	protein_coding	type VI secretion system contractile sheath large subunit && PF05943:Type VI secretion protein, EvpB/VC_A0108, tail sheath	-	5315	4298	4101	1241	1336	1469	479.605	436.154	438.194	98.0441	108.824	107.699
YPTS_RS08450	869.037	911.574	957.019	114.76	97.9516	104.298	3.10946	3.32249e-127	1.86272e-125	-	NC_999999999.1	1858322	1860166	+	1845	protein_coding	IucA/IucC family siderophore biosynthesis protein && PF06276:Ferric iron reductase FhuF-like transporter|PF04183:IucA / IucC family	-	852	795	790	128	106	126	62.63	65.7208	68.7649	8.23801	7.03375	7.52528
YPTS_RS21215	5528.38	6760.56	6865.1	1067.8	1081.16	1175.42	2.52603	3.48878e-125	1.93119e-123	yscJ	NC_999999999.1	4701228	4701962	+	735	protein_coding	SctJ family type III secretion inner membrane ring lipoprotein YscJ && PF01514:Secretory protein of YscJ/FliF family	-	5420	5896	5667	1191	1170	1420	1000.12	1223.49	1238.23	192.412	194.884	212.887
YPTS_RS08440	696.657	932.214	1000.63	23.3106	20.3296	21.5217	5.33305	1.26512e-124	6.91548e-123	-	NC_999999999.1	1856449	1857747	+	1299	protein_coding	lysine N(6)-hydroxylase/L-ornithine N(5)-oxygenase family protein && PF13434:L-lysine 6-monooxygenase (NADPH-requiring)	-	683	813	826	26	22	26	71.31	95.4582	102.119	2.37669	2.07344	2.20553
YPTS_RS21465	841.497	1167.27	1308.33	43.0349	45.2795	48.01	4.60261	7.47148e-124	4.03368e-122	-	NC_999999999.1	4741550	4741969	+	420	protein_coding	hypothetical protein && -	-	825	1018	1080	48	49	58	266.406	369.684	412.962	13.5706	14.2831	15.2169
YPTS_RS08435	799.677	1051.46	955.807	8.06905	10.1648	15.7274	6.35404	8.22141e-124	4.38442e-122	-	NC_999999999.1	1854867	1856414	+	1548	protein_coding	aspartate aminotransferase family protein && PF00282:Pyridoxal-dependent decarboxylase conserved domain	-	784	917	789	9	11	19	68.6885	90.3505	81.8544	0.690367	0.869959	1.35248
YPTS_RS13950	742.557	824.43	798.323	86.0699	79.4702	75.326	3.29649	2.64647e-123	1.39434e-121	tssH	NC_999999999.1	3072274	3074931	-	2658	protein_coding	type VI secretion system ATPase TssH && PF00004:ATPase family associated with various cellular activities (AAA)|PF10431:C-terminal, D2-small domain, of ClpB protein|PF07724:AAA domain (Cdc48 subfamily)	AAA	728	719	659	96	86	91	37.1463	41.2578	39.8168	4.28869	3.96114	3.77255
YPTS_RS13440	1006.74	968.906	862.528	4403.01	4369.93	4060.98	-2.1758	1.94716e-121	1.01368e-119	-	NC_999999999.1	2962147	2962614	+	468	protein_coding	YhcH/YjgK/YiaL family protein && PF04074:Domain of unknown function (DUF386)	-	987	845	712	4911	4729	4906	286.029	275.387	244.326	1246.04	1237.09	1155.13
Novel00495	1130.16	830.163	775.306	16.1381	14.7851	16.5552	5.84753	9.61826e-121	4.94831e-119	-	NC_999999999.1	4708310	4709885	+	1576	-	PF03421:YopJ Serine/Threonine acetyltransferase	-	1108	724	640	18	16	20	95.3504	70.0671	65.2168	1.3562	1.24291	1.39837
YPTS_RS11555	208.079	213.274	245.917	1362.77	1381.49	1316.14	-2.60805	1.78467e-120	9.07484e-119	-	NC_999999999.1	2530800	2533340	+	2541	protein_coding	putative virulence factor && PF10139:Putative bacterial virulence factor	-	204	186	203	1520	1495	1590	10.8884	11.1645	12.83	71.0309	72.03	68.9511
YPTS_RS09180	718.077	645.555	593.594	3043.83	3093.79	3040.36	-2.22747	1.57815e-119	7.93247e-118	flgD	NC_999999999.1	2029885	2030571	+	687	protein_coding	flagellar hook assembly protein FlgD && PF13861:FlgD Tudor-like domain|PF13860:FlgD Ig-like domain|PF03963:Flagellar hook capping protein - N-terminal region	-	704	563	490	3395	3348	3673	138.981	124.992	114.545	586.802	596.631	589.132
YPTS_RS05280	1244.4	1332.39	1326.5	216.968	175.574	168.863	2.79835	6.5917e-118	3.27563e-116	-	NC_999999999.1	1157037	1157426	-	390	protein_coding	MGMT family protein && PF01035:6-O-methylguanine DNA methyltransferase, DNA binding domain	DNA_binding_1	1220	1162	1095	242	190	204	424.262	454.437	450.905	73.6817	59.6439	57.6387
YPTS_RS09320	880.257	757.925	771.672	3597.9	3391.34	3527.08	-2.12434	1.03404e-115	5.08074e-114	fliG	NC_999999999.1	2059364	2060356	-	993	protein_coding	flagellar motor switch protein FliG && PF14841:FliG middle domain|PF14842:FliG N-terminal domain|PF01706:FliG C-terminal domain	-	863	661	637	4013	3670	4261	117.869	101.528	103.021	479.875	452.474	472.837
YPTS_RS04315	3347.63	2794.35	2878.32	608.765	614.508	591.847	2.3137	2.15905e-115	1.04906e-113	-	NC_999999999.1	942972	943976	-	1005	protein_coding	substrate-binding domain-containing protein && PF13407:Periplasmic binding protein domain	-	3282	2437	2376	679	665	715	442.906	369.846	379.679	80.2255	81.0089	78.3951
YPTS_RS21520	22407.3	22939.6	22678.9	8074.43	8130.91	7920	1.49555	1.40985e-112	6.77504e-111	lcrD	NC_999999999.1	4752236	4754350	-	2115	protein_coding	SctV family type III secretion system export apparatus subunit LcrD && PF00771:FHIPEP family	-	21968	20006	18721	9006	8799	9568	1408.7	1442.72	1421.53	505.627	509.331	498.494
YPTS_RS11215	2246.03	2918.18	3087.9	316.486	374.249	314.548	3.03745	1.04932e-110	4.98767e-109	osmB	NC_999999999.1	2445866	2446081	-	216	protein_coding	osmotically-inducible lipoprotein OsmB && PF05433:Glycine zipper 2TM domain	-	2202	2545	2549	353	405	380	1382.62	1797.07	1895.19	194.057	229.551	193.856
YPTS_RS09300	626.278	561.851	553.617	2433.27	2567.07	2420.37	-2.08942	8.31505e-110	3.90986e-108	-	NC_999999999.1	2055366	2056718	-	1353	protein_coding	flagellar hook-length control protein FliK && PF02120:Flagellar hook-length control protein FliK	-	614	490	457	2714	2778	2924	61.5474	55.237	54.2443	238.188	251.369	238.138
YPTS_RS03465	1822.73	2045.6	1803.8	405.246	355.768	365.042	2.33263	2.83162e-109	1.3173e-107	tssB	NC_999999999.1	741984	742544	+	561	protein_coding	type VI secretion system contractile sheath small subunit && PF05591:Type VI secretion system, VipA, VC_A0107 or Hcp2	-	1787	1784	1489	452	385	441	432.017	485.025	426.253	95.6718	84.0185	86.6213
YPTS_RS06930	8128.35	7243.29	7050.44	1988.57	1921.14	1835.97	1.96467	1.20644e-108	5.55343e-107	-	NC_999999999.1	1508502	1509617	+	1116	protein_coding	porin OmpC && PF00267:Gram-negative porin	Porin_1	7969	6317	5820	2218	2079	2218	968.453	863.334	837.519	235.997	228.07	219.001
YPTS_RS13435	748.677	700.593	777.729	2899.48	2822.11	2768.85	-1.93089	2.18649e-108	9.95992e-107	-	NC_999999999.1	2961533	2962069	+	537	protein_coding	gluconokinase && PF01202:Shikimate kinase	SKI	734	611	642	3234	3054	3345	185.379	173.54	191.998	715.112	696.261	686.389
YPTS_RS13310	4753.18	4877.78	5180.02	1326.91	1196.67	1135.68	2.01717	5.34413e-108	2.40927e-106	glnH	NC_999999999.1	2933694	2934437	+	744	protein_coding	glutamine ABC transporter substrate-binding protein GlnH && PF00497:Bacterial extracellular solute-binding proteins, family 3	-	4660	4254	4276	1480	1295	1372	849.478	872.081	922.998	236.21	213.095	203.203
YPTS_RS12500	110.16	108.93	90.8562	808.698	854.766	808.72	-2.99146	2.0982e-106	9.36266e-105	cheZ	NC_999999999.1	2744873	2745517	-	645	protein_coding	protein phosphatase CheZ && PF04344:Chemotaxis phosphatase, CheZ	-	108	95	75	902	925	977	22.7093	22.4645	18.674	166.056	175.574	166.91
YPTS_RS16905	656.877	767.098	774.095	79.7939	85.9387	82.7759	3.14413	3.55195e-104	1.56896e-102	-	NC_999999999.1	3696277	3705609	-	9333	protein_coding	pore forming RTX toxin family protein && PF11713:Peptidase C80 family	-	644	669	639	89	93	100	9.35844	10.9329	10.9955	1.13234	1.21994	1.18067
YPTS_RS20720	548.758	482.733	570.577	23.3106	28.6462	22.3495	4.43484	4.57467e-104	2.0005e-102	-	NC_999999999.1	4594155	4596647	-	2493	protein_coding	fimbria/pilus outer membrane usher protein && PF13953:PapC C-terminal domain|PF00577:Outer membrane usher protein|PF13954:PapC N-terminal domain	-	538	421	471	26	31	27	29.2684	25.7568	30.3413	1.2384	1.52236	1.19341
YPTS_RS07330	551.818	607.716	600.862	46.6212	37.8869	54.6321	3.65451	2.51441e-103	1.08866e-101	psaA	NC_999999999.1	1587369	1587845	+	477	protein_coding	adhesin PsaA && -	-	541	530	496	52	41	66	153.822	169.469	166.993	12.9447	10.5231	15.2466
YPTS_RS21555	2334.77	2896.4	2920.72	502.074	516.556	469.339	2.4538	9.45331e-103	4.05287e-101	yscO	NC_999999999.1	4758055	4758519	+	465	protein_coding	type III secretion system central stalk protein YscO && PF07321:Type III secretion protein YscO	-	2289	2526	2411	560	559	567	667.624	828.538	832.684	143.003	147.176	134.363
YPTS_RS13890	898.617	900.108	880.7	78.0008	120.129	81.9481	3.26216	1.24246e-102	5.27501e-101	tssM	NC_999999999.1	3056858	3060685	-	3828	protein_coding	type VI secretion system membrane subunit TssM && PF06761:Intracellular multiplication and human macrophage-killing|PF14331:ImcF-related N-terminal domain|PF06744:Type VI secretion protein IcmF C-terminal	-	881	785	727	87	130	99	31.2135	31.2773	30.4999	2.69871	4.15766	2.84978
YPTS_RS12850	8667.93	9137.53	9346.08	3056.38	2964.42	2907.92	1.60447	2.40038e-101	1.00931e-99	ptsG	NC_999999999.1	2824785	2826218	-	1434	protein_coding	PTS glucose transporter subunit IIBC && PF02378:Phosphotransferase system, EIIC|PF00367:phosphotransferase system, EIIB	-	8498	7969	7715	3409	3208	3513	803.723	847.592	864.018	282.284	273.881	269.947
YPTS_RS03635	512.038	590.517	508.795	25.1037	12.937	15.7274	4.90585	2.40566e-100	1.0019e-98	leuO	NC_999999999.1	787986	788942	+	957	protein_coding	transcriptional regulator LeuO && PF00126:Bacterial regulatory helix-turn-helix protein, lysR family|PF03466:LysR substrate binding domain	LysR_substrate	502	515	420	28	14	19	71.1428	82.0781	70.4812	3.4742	1.79099	2.18771
YPTS_RS13945	535.498	631.795	602.074	54.6902	39.7351	44.699	3.66753	2.71921e-100	1.1218e-98	-	NC_999999999.1	3071518	3072063	-	546	protein_coding	type 1 fimbrial protein && PF16970:Type-1 fimbrial protein, A	-	525	551	497	61	43	54	130.408	153.919	146.184	13.2662	9.64169	10.8981
YPTS_RS22365	467.158	512.545	480.932	29.5865	30.4944	28.1438	4.05056	5.25735e-100	2.14863e-98	-	NC_999999999.1	3067800	3070472	-	2673	protein_coding	fimbrial biogenesis outer membrane usher protein && PF00577:Outer membrane usher protein|PF13954:PapC N-terminal domain	-	458	447	397	33	33	34	23.2384	25.5059	23.8521	1.46596	1.51144	1.40161
YPTS_RS04130	1175.04	992.985	972.767	161.381	138.611	131.614	2.86528	5.76971e-100	2.3362e-98	cysN	NC_999999999.1	904165	905682	+	1518	protein_coding	sulfate adenylyltransferase subunit CysN && PF00009:Elongation factor Tu GTP binding domain	GTP_EFTU	1152	866	803	180	150	159	102.925	87.0118	84.9532	14.0802	12.0975	11.5418
YPTS_RS02010	813.957	854.242	835.877	143.45	146.927	126.647	2.58787	9.91589e-99	3.97818e-97	-	NC_999999999.1	418325	420703	+	2379	protein_coding	fimbrial biogenesis outer membrane usher protein && PF13954:PapC N-terminal domain|PF00577:Outer membrane usher protein|PF13953:PapC C-terminal domain	-	798	745	690	160	159	153	45.4933	47.7633	46.579	7.98609	8.18238	7.08673
YPTS_RS09170	339.659	339.404	339.197	1779.67	1740.95	1507.35	-2.30354	6.87465e-98	2.73298e-96	flgB	NC_999999999.1	2029047	2029460	+	414	protein_coding	flagellar basal body rod protein FlgB && PF00460:Flagella basal body rod protein	-	333	296	280	1985	1884	1821	109.089	109.049	108.616	569.336	557.131	484.684
YPTS_RS21535	8910.69	7720.29	7625.86	2158.92	2121.67	1967.58	1.9572	8.15792e-98	3.21393e-96	sycN	NC_999999999.1	4755043	4755414	-	372	protein_coding	type III secretion chaperone SycN && -	-	8736	6733	6295	2408	2296	2377	3184.99	2760.56	2717.62	768.638	755.625	704.101
YPTS_RS05730	646.678	629.502	612.977	81.5871	69.3054	83.6036	3.00801	1.31745e-97	5.14395e-96	yapC	NC_999999999.1	1251088	1253004	-	1917	protein_coding	autotransporter adhesin YapC && PF03212:Pertactin|PF03797:Autotransporter beta-domain	-	634	549	506	91	75	101	44.8545	43.68	42.3901	5.63674	4.78979	5.80561
YPTS_RS19290	13646.5	13892.6	13957.9	5105.02	5113.81	5259.58	1.42268	1.44779e-97	5.60282e-96	-	NC_999999999.1	4268251	4269522	-	1272	protein_coding	maltoporin && PF02264:LamB porin	-	13379	12116	11522	5694	5534	6354	1426.51	1452.79	1454.71	531.544	532.634	550.439
YPTS_RS14320	104.04	138.743	129.622	857.113	888.033	932.884	-2.85177	5.83553e-97	2.23849e-95	-	NC_999999999.1	3155741	3156211	-	471	protein_coding	YhcH/YjgK/YiaL family protein && PF04074:Domain of unknown function (DUF386)	-	102	121	107	956	961	1127	29.371	39.1829	36.4837	241.016	249.793	263.665
Novel00497	1578.95	1392.01	1445.22	314.693	333.59	294.682	2.22899	1.08371e-96	4.12094e-95	-	NC_999999999.1	4710761	4712691	+	1931	-	PF09632:Rac1-binding domain|PF00069:Protein kinase domain	Pkinase	1548	1214	1193	351	361	356	108.725	95.8889	99.2188	21.5841	22.8877	20.315
YPTS_RS04120	521.218	454.067	483.355	25.1037	17.5574	28.1438	4.35688	2.98743e-96	1.12621e-94	cobA	NC_999999999.1	901816	903234	+	1419	protein_coding	uroporphyrinogen-III C-methyltransferase && PF13241:Putative NAD(P)-binding|PF10414:Sirohaem synthase dimerisation region|PF00590:Tetrapyrrole (Corrin/Porphyrin) Methylases|PF14824:Sirohaem biosynthesis protein central	-	511	396	399	28	19	34	48.8402	42.5642	45.1571	2.34306	1.63926	2.64025
YPTS_RS04310	1447.37	1362.2	1383.44	319.176	311.412	266.538	2.22633	2.2882e-94	8.55238e-93	-	NC_999999999.1	941309	942823	-	1515	protein_coding	sugar ABC transporter ATP-binding protein && PF00005:ABC transporter	ABC_tran	1419	1188	1142	356	337	322	127.031	119.601	121.057	27.9027	27.2329	23.4203
YPTS_RS08475	658.917	732.699	759.558	102.208	78.5461	89.3979	2.99162	2.40427e-94	8.91006e-93	-	NC_999999999.1	1864371	1866632	-	2262	protein_coding	TonB-dependent siderophore receptor && PF07715:TonB-dependent Receptor Plug Domain|PF00593:TonB dependent receptor	TonB_dep_Rec	646	639	627	114	85	108	38.7328	43.0864	44.5155	5.9844	4.60048	5.26114
YPTS_RS09330	681.357	584.783	608.131	2595.54	2403.51	2448.51	-1.98906	8.01035e-94	2.94364e-92	fliE	NC_999999999.1	2062418	2062729	+	312	protein_coding	flagellar hook-basal body complex protein FliE && PF02049:Flagellar hook-basal body complex protein FliE	-	668	510	502	2895	2601	2958	290.376	249.315	258.396	1101.8	1020.62	1044.7
YPTS_RS20390	67.3197	91.7307	92.0676	745.939	700.446	700.284	-3.10379	2.04733e-93	7.4608e-92	pdeH	NC_999999999.1	4516457	4517302	-	846	protein_coding	cyclic-guanylate-specific phosphodiesterase && PF00563:EAL domain	EAL	66	80	76	832	758	846	10.5807	14.4229	14.4271	116.778	109.692	110.192
YPTS_RS17620	498.778	599.69	638.416	49.3109	47.1277	40.5602	3.66577	2.55669e-93	9.24001e-92	fepB	NC_999999999.1	3902950	3904029	+	1080	protein_coding	Fe2+-enterobactin ABC transporter substrate-binding protein && PF01497:Periplasmic binding protein	Peripla_BP_2	489	523	527	55	51	49	61.4079	73.8601	78.3651	6.04711	5.78127	4.99944
YPTS_RS21195	3006.95	4737.89	4634.88	483.247	446.327	413.052	3.20486	7.54211e-92	2.70341e-90	yscF	NC_999999999.1	4699767	4700030	+	264	protein_coding	type III secretion system needle filament protein YscF && PF09392:Type III secretion needle MxiH, YscF, SsaG, EprI, PscF, EscF	-	2948	4132	3826	539	483	499	1514.48	2387.2	2327.43	242.434	223.986	208.279
YPTS_RS05370	11616.7	11305.8	11399.4	30119.1	29267.2	28863.1	-1.36242	2.86342e-91	1.01803e-89	htpG	NC_999999999.1	1176539	1178407	+	1869	protein_coding	molecular chaperone HtpG && PF00183:Hsp90 protein|PF02518:Histidine kinase-, DNA gyrase B-, and HSP90-like ATPase	HATPase_c	11389	9860	9410	33594	31672	34869	826.447	804.636	808.567	2134.33	2074.64	2055.79
YPTS_RS16250	224.399	221.3	213.209	1114.43	1151.39	1018.97	-2.31641	3.28444e-90	1.1583e-88	-	NC_999999999.1	3576948	3578456	+	1509	protein_coding	sugar ABC transporter ATP-binding protein && PF00005:ABC transporter	ABC_tran	220	193	176	1243	1246	1231	19.773	19.5074	18.7309	97.8116	101.089	89.8913
YPTS_RS09275	195.839	190.341	203.518	944.079	985.984	1031.39	-2.32901	3.77779e-90	1.32162e-88	fliP	NC_999999999.1	2051856	2052596	-	741	protein_coding	flagellar type III secretion system pore protein FliP && PF00813:FliP family	-	192	166	168	1053	1067	1246	35.1416	34.1682	36.4105	168.74	176.288	185.289
YPTS_RS13910	482.458	640.969	738.964	19.7243	22.1777	10.7609	5.15617	4.75734e-90	1.6511e-88	-	NC_999999999.1	3064233	3064718	-	486	protein_coding	type VI secretion system tube protein Hcp && PF05638:Type VI secretion system effector, Hcp	-	473	559	610	22	24	13	131.997	175.432	201.572	5.3752	6.04578	2.94751
YPTS_RS21585	4573.66	5396.06	5199.4	1421.05	1432.31	1344.28	1.85345	1.27592e-88	4.39337e-87	yscU	NC_999999999.1	4762506	4763570	+	1065	protein_coding	type III secretion system export apparatus switch protein YscU && PF01312:FlhB HrpN YscU SpaS Family	-	4484	4706	4292	1585	1550	1624	571.025	673.96	647.211	176.721	178.18	168.029
YPTS_RS20770	3868.85	4046.47	4121.24	11137.1	10851.4	10682.2	-1.44075	3.90824e-88	1.33521e-86	ibpB	NC_999999999.1	4605885	4606349	+	465	protein_coding	heat shock chaperone IbpB && PF00011:Hsp20/alpha crystallin family	-	3793	3529	3402	12422	11743	12905	1106.29	1157.53	1174.94	3172.1	3091.74	3058.12
YPTS_RS03310	30737.6	29946.6	30395.6	76845.2	74127.2	74466	-1.30752	9.86878e-88	3.34544e-86	dnaK	NC_999999999.1	707120	709030	+	1911	protein_coding	molecular chaperone DnaK && PF10712:NAD-specific glutamate dehydrogenase|PF00012:Hsp70 protein	HSP70	30135	26117	25091	85711	80218	89961	2138.7	2084.47	2108.59	5325.8	5139.11	5187.31
YPTS_RS21225	2941.67	3902	3900.76	568.42	663.483	540.526	2.60004	2.06567e-87	6.94861e-86	yscL	NC_999999999.1	4702537	4703202	+	666	protein_coding	SctL family type III secretion system stator protein YscL && PF02108:Flagellar assembly protein FliH	-	2884	3403	3220	634	718	653	587.3	779.327	776.457	113.038	131.986	108.041
YPTS_RS05290	3041.63	4130.18	3791.73	709.18	666.256	601.781	2.47127	2.27671e-86	7.60005e-85	tomB	NC_999999999.1	1158584	1158952	-	369	protein_coding	Hha toxicity modulator TomB && PF10757:Biofilm formation regulator YbaJ	-	2982	3602	3130	791	721	727	1096.02	1488.84	1362.24	254.542	239.214	217.098
YPTS_RS09175	330.479	280.925	262.877	1367.26	1391.65	1505.69	-2.28302	3.5503e-86	1.17617e-84	flgC	NC_999999999.1	2029466	2029870	+	405	protein_coding	flagellar basal body rod protein FlgC && PF06429:Flagellar basal body rod FlgEFG protein C-terminal|PF00460:Flagella basal body rod protein	-	324	245	217	1525	1506	1819	108.5	92.2663	86.048	447.119	455.247	494.91
YPTS_RS09160	142.799	162.822	174.444	913.596	895.425	847.625	-2.47222	3.72567e-86	1.22499e-84	flgM	NC_999999999.1	2027642	2027944	-	303	protein_coding	anti-sigma-28 factor FlgM && PF04316:Anti-sigma-28 factor, FlgM	-	140	142	144	1019	969	1024	62.6649	71.4789	76.323	399.338	391.524	372.397
YPTS_RS05865	460.018	504.519	511.218	33.1728	11.0889	19.8662	4.52082	4.8763e-86	1.59135e-84	-	NC_999999999.1	1286857	1287447	+	591	protein_coding	LuxR family transcriptional regulator && PF00196:Bacterial regulatory proteins, luxR family	GerE	451	440	422	37	12	24	103.497	113.553	114.673	7.434	2.48583	4.47479
YPTS_RS13920	416.158	395.589	471.241	14.345	13.8611	19.8662	4.7284	7.40028e-86	2.39714e-84	tssB	NC_999999999.1	3066577	3067101	-	525	protein_coding	type VI secretion system contractile sheath small subunit && PF05591:Type VI secretion system, VipA, VC_A0107 or Hcp2	-	408	345	389	16	15	24	105.4	100.229	118.994	3.61884	3.49791	5.03733
YPTS_RS04125	569.158	507.959	456.704	48.4143	50.8239	49.6655	3.36634	9.5449e-85	3.06911e-83	cysD	NC_999999999.1	903245	904153	+	909	protein_coding	sulfate adenylyltransferase subunit CysD && PF01507:Phosphoadenosine phosphosulfate reductase family	-	558	443	377	54	55	60	83.2548	74.3313	66.606	7.05405	7.40757	7.27338
YPTS_RS09295	457.978	554.971	517.275	2015.47	1934.08	2023.87	-1.9665	3.73043e-84	1.19074e-82	fliL	NC_999999999.1	2054648	2055118	-	471	protein_coding	flagellar basal body-associated protein FliL && PF03748:Flagellar basal body-associated protein FliL	-	449	484	427	2248	2093	2445	129.29	156.732	145.594	566.74	544.033	572.014
YPTS_RS04870	476.338	613.449	697.776	42.1384	44.3554	44.699	3.76623	5.64433e-84	1.7886e-82	-	NC_999999999.1	1068434	1070038	-	1605	protein_coding	lytic polysaccharide monooxygenase && PF03067:Chitin binding domain	-	467	535	576	47	48	54	39.4622	50.8406	57.6346	3.47721	3.66137	3.70738
YPTS_RS13900	434.518	485.026	457.915	31.3796	27.7221	13.2441	4.26453	7.73047e-84	2.43204e-82	tssK	NC_999999999.1	3062067	3063416	-	1350	protein_coding	type VI secretion system baseplate subunit TssK && PF05936:Bacterial Type VI secretion, VC_A0110, EvfL, ImpJ, VasE	-	426	423	378	35	30	16	42.7971	47.7902	44.967	3.07853	2.7206	1.30598
YPTS_RS21220	4194.22	5513.02	5531.33	1063.32	1083.01	1015.66	2.26869	5.86994e-83	1.83352e-81	yscK	NC_999999999.1	4701962	4702591	+	630	protein_coding	type III secretion system sorting platform protein YscK && PF06578:YOP proteins translocation protein K (YscK)	-	4112	4808	4566	1186	1172	1227	885.221	1164.01	1163.94	223.539	227.753	214.611
YPTS_RS08650	484.498	501.079	450.647	46.6212	60.0647	50.4933	3.19438	8.38463e-82	2.60042e-80	-	NC_999999999.1	1910515	1911396	-	882	protein_coding	polysaccharide deacetylase && PF01522:Polysaccharide deacetylase	Polysacc_deac_1	475	437	372	52	65	61	73.0405	75.5692	67.7345	7.00073	9.0224	7.62097
YPTS_RS09130	758.877	658.168	717.158	2390.23	2447.87	2359.94	-1.75303	2.25271e-81	6.93741e-80	flhB	NC_999999999.1	2019776	2020936	+	1161	protein_coding	flagellar type III secretion system protein FlhB && PF01312:FlhB HrpN YscU SpaS Family	-	744	574	592	2666	2649	2851	86.912	75.407	81.889	272.669	279.336	270.591
YPTS_RS16690	682.377	584.783	524.543	50.2074	70.2294	51.321	3.388	4.01228e-81	1.22697e-79	yapN	NC_999999999.1	3648928	3651078	-	2151	protein_coding	autotransporter adhesin YapN && PF03895:YadA-like C-terminal region|PF05662:Coiled stalk of trimeric autotransporter adhesin	-	669	510	433	56	76	62	42.1818	36.1628	32.3283	3.09141	4.32564	3.17614
YPTS_RS21560	6422.92	8049.37	8287.3	1834.36	1855.54	1792.1	2.05356	6.74338e-81	2.04783e-79	yscP	NC_999999999.1	4758519	4759886	+	1368	protein_coding	type III secretion system needle length determinant YscP && PF02120:Flagellar hook-length control protein FliK	-	6297	7020	6841	2046	2008	2165	624.29	782.678	803.099	177.594	179.703	174.39
YPTS_RS15990	521.218	620.329	570.577	46.6212	44.3554	20.694	3.9493	2.92132e-80	8.81029e-79	-	NC_999999999.1	3516477	3518168	-	1692	protein_coding	Tar ligand binding domain-containing protein && PF00015:Methyl-accepting chemotaxis protein (MCP) signalling domain|PF00672:HAMP domain|PF02203:Tar ligand binding domain homologue	HAMP	511	541	471	52	48	25	40.96	48.7673	44.705	3.64932	3.47311	1.62813
YPTS_RS17305	1198.5	1193.65	1179.92	287.796	321.577	323.654	1.9365	2.05819e-79	6.16471e-78	-	NC_999999999.1	3816096	3827708	-	11613	protein_coding	non-ribosomal peptide synthase && PF00109:Beta-ketoacyl synthase, N-terminal domain|PF08415:Nonribosomal peptide synthase|PF02801:Beta-ketoacyl synthase, C-terminal domain|PF00501:AMP-binding enzyme|PF00550:Phosphopantetheine attachment site|PF13193:AMP-binding enzyme C-terminal domain|PF00668:Condensation domain	AMP-binding	1175	1041	974	321	348	391	13.7225	13.6722	13.4695	3.28223	3.6687	3.71006
YPTS_RS13320	3255.83	2724.4	2632.41	707.387	692.13	738.361	2.0105	5.39299e-79	1.60432e-77	glnQ	NC_999999999.1	2935125	2935847	+	723	protein_coding	glutamine ABC transporter ATP-binding protein GlnQ && PF07673:Protein of unknown function (DUF1602)|PF00005:ABC transporter	ABC_tran	3192	2376	2173	789	749	892	598.775	501.234	482.678	129.583	126.83	135.949
YPTS_RS19270	553.858	536.625	581.48	75.3111	81.3183	93.5367	2.73761	3.81286e-78	1.1266e-76	tssB	NC_999999999.1	4264658	4265155	-	498	protein_coding	type VI secretion system contractile sheath small subunit && PF05591:Type VI secretion system, VipA, VC_A0107 or Hcp2	-	543	468	480	84	88	113	147.88	143.334	154.792	20.029	21.6337	25.0033
YPTS_RS06830	684.417	698.3	668.702	74.4146	116.433	90.2257	2.86993	5.59607e-78	1.64239e-76	-	NC_999999999.1	1477821	1480127	+	2307	protein_coding	arginine decarboxylase && PF03709:Orn/Lys/Arg decarboxylase, N-terminal domain|PF03711:Orn/Lys/Arg decarboxylase, C-terminal domain|PF01276:Orn/Lys/Arg decarboxylase, major domain	-	671	609	552	83	126	109	39.447	40.2626	38.4262	4.27208	6.68652	5.20628
YPTS_RS00500	8954.55	8119.32	8266.7	22491.1	21946.7	22226.1	-1.39533	5.97253e-78	1.74119e-76	hslU	NC_999999999.1	103707	105038	-	1332	protein_coding	HslU--HslV peptidase ATPase subunit && PF00004:ATPase family associated with various cellular activities (AAA)|PF10431:C-terminal, D2-small domain, of ClpB protein|PF07724:AAA domain (Cdc48 subfamily)	AAA	8779	7081	6824	25086	23750	26851	893.881	810.816	822.755	2236.33	2182.91	2221.29
YPTS_RS21390	4742.98	6750.24	6817.85	1109.94	1109.81	1061.19	2.48039	2.10943e-77	6.10896e-76	sycE	NC_999999999.1	4729709	4730101	-	393	protein_coding	type III secretion system chaperone SycE/YerA && PF05932:Tir chaperone protein (CesT) family	-	4650	5887	5628	1238	1201	1282	1604.72	2284.72	2299.84	374.056	374.134	359.455
YPTS_RS04770	841.497	834.75	772.884	170.347	178.346	148.169	2.30394	2.82978e-77	8.14119e-76	-	NC_999999999.1	1039758	1045490	+	5733	protein_coding	filamentous hemagglutinin N-terminal domain-containing protein && PF05860:haemagglutination activity domain	-	825	728	638	190	193	179	19.5169	19.3679	17.8721	3.93532	4.12147	3.44049
YPTS_RS13895	437.578	371.509	379.173	26.8968	24.9499	14.8997	4.16577	4.7671e-77	1.36252e-75	tssL	NC_999999999.1	3060694	3062070	-	1377	protein_coding	type VI secretion system protein TssL%2C long form && PF00691:OmpA family|PF09850:Type VI secretion system protein DotU	-	429	324	313	30	27	18	42.2535	35.8875	36.5045	2.587	2.40053	1.44041
YPTS_RS21530	3591.41	4093.48	4092.16	1113.53	1245.65	1173.76	1.73688	2.26012e-76	6.41785e-75	yscX	NC_999999999.1	4754678	4755046	-	369	protein_coding	type III secretion system protein YscX && PF09474:Type III secretion system YscX (type_III_YscX)	-	3521	3570	3378	1242	1348	1418	1294.13	1475.62	1470.18	399.672	447.24	423.447
YPTS_RS13430	512.038	606.569	682.027	2541.75	2447.87	2499.83	-2.05865	2.64119e-76	7.45157e-75	idnO	NC_999999999.1	2960720	2961484	+	765	protein_coding	gluconate 5-dehydrogenase && PF00106:short chain dehydrogenase	adh_short	502	529	563	2835	2649	3020	88.9982	105.469	118.191	440.048	423.933	435.005
YPTS_RS20695	435.538	524.012	531.812	54.6902	60.0647	44.699	3.22865	1.01706e-75	2.85102e-74	xylF	NC_999999999.1	4587816	4588811	-	996	protein_coding	D-xylose ABC transporter substrate-binding protein && PF13407:Periplasmic binding protein domain	-	427	457	439	61	65	54	58.1443	69.9824	70.785	7.27242	7.98971	5.97425
YPTS_RS09315	603.838	464.387	471.241	2374.99	2293.55	2162.11	-2.14709	4.36876e-75	1.21685e-73	fliH	NC_999999999.1	2058655	2059371	-	717	protein_coding	flagellar assembly protein FliH && PF02108:Flagellar assembly protein FliH	-	592	405	389	2649	2482	2612	111.98	86.1525	87.1297	438.704	423.799	401.423
YPTS_RS07370	537.538	534.332	553.617	86.9664	97.0275	78.6371	2.6325	7.39309e-75	2.0462e-73	-	NC_999999999.1	1598493	1599575	+	1083	protein_coding	iron ABC transporter permease && PF01032:FecCD transport family	-	527	466	457	97	105	95	65.9965	65.6281	67.7678	10.6354	11.8697	9.66594
YPTS_RS09280	322.319	282.072	259.243	1183.46	1205.91	1266.47	-2.07855	1.56179e-74	4.29542e-73	fliO	NC_999999999.1	2052677	2053228	-	552	protein_coding	flagellar biosynthetic protein FliO && PF04347:Flagellar biosynthesis protein, FliO	-	316	246	214	1320	1305	1530	77.6403	67.9717	62.2602	283.951	289.433	305.423
YPTS_RS20865	57.1198	66.5048	77.5306	510.143	515.632	566.187	-2.99261	7.66216e-74	2.09416e-72	-	NC_999999999.1	4629227	4631176	-	1950	protein_coding	methyl-accepting chemotaxis protein && PF16591:Helical bimodular sensor domain|PF00015:Methyl-accepting chemotaxis protein (MCP) signalling domain|PF00672:HAMP domain	HAMP	56	58	64	569	558	684	3.89486	4.53655	5.27086	34.6486	35.033	38.6518
YPTS_RS02775	941.456	940.24	938.848	238.485	246.727	255.777	1.92794	8.5685e-74	2.32733e-72	-	NC_999999999.1	584346	585569	-	1224	protein_coding	alginate lyase family protein && PF05426:Alginate lyase	-	923	820	775	266	267	309	102.273	102.18	101.685	25.8053	26.7059	27.818
YPTS_RS08090	319.259	381.829	373.116	22.414	15.7092	16.5552	4.29611	9.53521e-74	2.57392e-72	-	NC_999999999.1	1767758	1769041	+	1284	protein_coding	beta-ketoacyl-[acyl-carrier-protein] synthase family protein && PF02801:Beta-ketoacyl synthase, C-terminal domain|PF00109:Beta-ketoacyl synthase, N-terminal domain	Ketoacyl-synt_C	313	333	308	25	17	20	33.0612	39.5559	38.5231	2.31198	1.62092	1.71638
YPTS_RS20710	332.519	429.988	408.247	26.0003	18.4814	15.7274	4.28521	1.08137e-73	2.90113e-72	-	NC_999999999.1	4592270	4593256	-	987	protein_coding	fimbrial protein && PF00419:Fimbrial protein	-	326	375	337	29	20	19	44.796	57.949	54.8338	3.48891	2.48079	2.12122
YPTS_RS17740	1644.23	1666.06	1582.11	536.144	520.252	533.077	1.62203	4.50765e-73	1.20195e-71	exbB	NC_999999999.1	3927034	3928071	-	1038	protein_coding	tol-pal system-associated acyl-CoA thioesterase && PF01618:MotA/TolQ/ExbB proton channel family	-	1612	1453	1306	598	563	644	210.623	213.501	202.061	68.4089	66.4031	68.3655
YPTS_RS08075	332.519	373.803	334.351	23.3106	21.2536	25.6605	3.88538	4.72677e-73	1.25274e-71	-	NC_999999999.1	1765285	1766031	-	747	protein_coding	SDR family oxidoreductase && PF00106:short chain dehydrogenase	adh_short	326	326	276	26	23	31	59.1883	66.5624	59.3368	4.13296	3.76951	4.57288
YPTS_RS13870	422.278	468.973	474.875	62.7593	45.2795	54.6321	3.06758	7.06424e-73	1.86096e-71	-	NC_999999999.1	3051568	3052374	-	807	protein_coding	hypothetical protein && PF07024:ImpE protein	-	414	409	392	70	49	66	69.577	77.3004	78.0097	10.2999	7.43361	9.01196
YPTS_RS03500	1904.33	1847.23	1956.44	611.455	584.937	643.996	1.63231	8.56155e-73	2.2419e-71	vgrG	NC_999999999.1	750816	753164	+	2349	protein_coding	type VI secretion system tip protein VgrG && PF05954:Phage late control gene D protein (GPD)	-	1867	1611	1615	682	633	778	107.795	104.603	110.414	34.4755	32.9912	36.496
YPTS_RS01935	478.378	525.158	557.251	83.3802	75.7739	68.704	2.77689	9.77016e-73	2.54315e-71	-	NC_999999999.1	403023	404336	-	1314	protein_coding	heme anaerobic degradation radical SAM methyltransferase ChuW/HutW && PF04055:Radical SAM superfamily	Radical_SAM	469	458	460	93	82	83	48.4079	53.1621	56.221	8.4042	7.64004	6.96036
YPTS_RS21205	4412.5	6502.56	5932.31	782.698	866.779	1036.35	2.64852	4.5346e-72	1.17336e-70	yopR	NC_999999999.1	4700376	4700873	+	498	protein_coding	T3SS polymerization control protein YopR && PF09025:YopR, type III needle-polymerisation regulator	-	4326	5671	4897	873	938	1252	1178.14	1736.85	1579.2	208.158	230.595	277.028
YPTS_RS05475	3934.12	5664.37	5715.46	940.493	959.186	879.08	2.46224	6.5146e-72	1.67579e-70	fepE	NC_999999999.1	1199864	1201015	+	1152	protein_coding	LPS O-antigen length regulator && PF02706:Chain length determinant protein	-	3857	4940	4718	1049	1038	1062	454.084	654.043	657.72	108.126	110.312	101.583
YPTS_RS12370	353.939	332.524	308.911	17.9312	12.0129	14.0719	4.49941	2.88025e-71	7.36569e-70	-	NC_999999999.1	2712126	2714738	-	2613	protein_coding	fimbrial biogenesis outer membrane usher protein && PF13953:PapC C-terminal domain|PF00577:Outer membrane usher protein|PF13954:PapC N-terminal domain	-	347	290	255	20	13	17	18.0106	16.9274	15.6724	0.908865	0.609089	0.7169
YPTS_RS09155	177.479	257.993	218.055	1100.08	1168.03	1110.85	-2.37374	8.78273e-71	2.23296e-69	-	NC_999999999.1	2027183	2027623	-	441	protein_coding	flagellar synthesis protein FlgN && PF05130:FlgN protein	-	174	225	180	1227	1264	1342	53.5118	77.8173	65.5496	330.381	350.902	335.323
Novel00508	620.158	473.56	386.442	6.27593	18.4814	19.8662	5.04686	1.23244e-70	3.1153e-69	-	NC_999999999.1	4743116	4743754	+	639	-	-	-	608	413	319	7	20	24	129.045	98.5783	80.1725	1.30079	3.83183	4.13865
YPTS_RS04295	4859.26	3536.22	3322.91	701.111	731.865	729.255	2.43854	1.38789e-70	3.48808e-69	-	NC_999999999.1	938312	939193	-	882	protein_coding	L-ribulose-5-phosphate 3-epimerase && PF01261:Xylose isomerase-like TIM barrel	-	4764	3084	2743	782	792	881	732.558	533.308	499.451	105.28	109.934	110.067
Novel00286	444.718	425.401	477.298	1498.15	1461.88	1572.74	-1.75109	2.48836e-70	6.21806e-69	-	NC_999999999.1	2394393	2397018	+	2626	-	PF00171:Aldehyde dehydrogenase family|PF00465:Iron-containing alcohol dehydrogenase	Aldedh	436	371	394	1671	1582	1900	22.518	21.5482	24.0956	75.5597	73.7546	79.7274
YPTS_RS11365	382.499	400.175	414.304	50.2074	48.0517	36.4214	3.15635	8.63936e-70	2.14659e-68	-	NC_999999999.1	2483742	2484998	+	1257	protein_coding	hypothetical protein && -	-	375	349	342	56	52	44	40.4608	42.347	43.6945	5.29007	5.0646	3.85715
YPTS_RS17315	315.179	427.695	450.647	9.86217	7.39257	9.9331	5.44895	7.35897e-69	1.81812e-67	-	NC_999999999.1	3827859	3829931	-	2073	protein_coding	TonB-dependent receptor && PF07715:TonB-dependent Receptor Plug Domain|PF00593:TonB dependent receptor	TonB_dep_Rec	309	373	372	11	8	12	20.2161	27.4436	28.819	0.630089	0.472463	0.637868
YPTS_RS18215	63.2398	58.4783	111.45	714.559	702.294	707.734	-3.19811	5.38832e-68	1.32377e-66	-	NC_999999999.1	4013950	4015182	-	1233	protein_coding	pyridoxal phosphate-dependent aminotransferase && PF00155:Aminotransferase class I and II	Aminotran_1_2	62	51	92	797	760	855	6.81974	6.30869	11.9829	76.7545	75.4619	76.4103
YPTS_RS13315	1566.71	1797.92	1809.86	520.902	453.719	469.339	1.84086	1.16046e-66	2.83503e-65	glnP	NC_999999999.1	2934472	2935128	+	657	protein_coding	glutamine ABC transporter permease GlnP && PF00528:Binding-protein-dependent transport system inner membrane component	BPD_transp_1	1536	1568	1494	581	491	567	317.077	364.01	365.192	105.007	91.4941	95.0969
YPTS_RS04300	611.998	588.223	623.879	130.898	138.611	120.025	2.2291	4.48043e-66	1.08849e-64	-	NC_999999999.1	939277	940314	-	1038	protein_coding	ABC transporter permease && PF02653:Branched-chain amino acid transport system / permease component	BPD_transp_2	600	513	515	146	150	145	78.3958	75.3793	79.6793	16.7018	17.6918	15.3929
YPTS_RS08600	1029.18	1183.33	1035.76	280.624	299.399	273.988	1.92782	7.29921e-66	1.76351e-64	-	NC_999999999.1	1895023	1898250	-	3228	protein_coding	inverse autotransporter beta-barrel domain-containing protein && PF02369:Bacterial Ig-like domain (group 1)|PF11924:Invasin beta-domain of outer membrane	-	1009	1032	855	313	324	331	42.3932	48.7616	42.5372	11.5138	12.2882	11.2991
YPTS_RS09210	421.258	324.497	415.516	1633.53	1618.97	1489.97	-2.02903	1.02073e-65	2.45257e-64	flgJ	NC_999999999.1	2035601	2036545	+	945	protein_coding	flagellar assembly peptidoglycan hydrolase FlgJ && PF10135:Rod binding protein|PF01832:Mannosyl-glycoprotein endo-beta-N-acetylglucosaminidase	-	413	283	343	1822	1752	1800	59.273	45.6759	58.2905	228.942	226.976	209.889
YPTS_RS14235	278.459	334.817	363.425	17.9312	21.2536	17.3829	4.11154	2.30926e-65	5.51826e-64	-	NC_999999999.1	3134920	3136566	-	1647	protein_coding	CoA-disulfide reductase && PF00581:Rhodanese-like domain|PF07992:Pyridine nucleotide-disulphide oxidoreductase|PF02852:Pyridine nucleotide-disulphide oxidoreductase, dimerisation domain	Pyr_redox_2	273	292	300	20	23	21	22.4806	27.0409	29.2525	1.44193	1.70967	1.40499
YPTS_RS01380	196.859	227.034	235.015	1098.29	1493.3	1143.13	-2.50474	2.88985e-65	6.86811e-64	udp	NC_999999999.1	289768	290529	+	762	protein_coding	uridine phosphorylase && PF01048:Phosphorylase superfamily	-	193	198	194	1225	1616	1381	34.3512	39.6317	40.8868	190.893	259.635	199.704
YPTS_RS00535	390.659	487.32	491.835	47.5177	62.8369	57.1153	3.03098	1.08672e-64	2.56877e-63	-	NC_999999999.1	111233	111688	-	456	protein_coding	YiaA/YiaB family protein && PF05360:yiaA/B two helix domain	-	383	425	406	53	68	69	113.913	142.153	142.987	13.8013	18.2567	16.6737
YPTS_RS01915	1944.11	1905.71	1984.3	717.249	687.509	651.446	1.50488	1.15467e-64	2.71471e-63	-	NC_999999999.1	399341	401371	-	2031	protein_coding	TonB-dependent hemoglobin/transferrin/lactoferrin family receptor && PF00593:TonB dependent receptor|PF07715:TonB-dependent Receptor Plug Domain	TonB_dep_Rec	1906	1662	1638	800	744	787	127.278	124.811	129.521	46.7723	44.8477	42.6986
YPTS_RS09285	378.419	278.632	354.945	1388.77	1379.64	1423.74	-2.04906	1.40245e-64	3.27964e-63	fliN	NC_999999999.1	2053228	2053644	-	417	protein_coding	flagellar motor switch protein FliN && PF16973:Flagellar motor switch protein FliN N-terminal|PF01052:Type III flagellar switch regulator (C-ring) FliN C-term	-	371	243	293	1549	1493	1720	120.664	88.8796	112.841	441.087	438.33	454.508
YPTS_RS01760	489.598	670.781	632.359	88.7596	80.3942	87.7424	2.80072	1.53618e-64	3.57325e-63	gltP	NC_999999999.1	370064	371380	+	1317	protein_coding	glutamate/aspartate:proton symporter GltP && PF00375:Sodium:dicarboxylate symporter family	SDF	480	585	522	99	87	106	49.4304	67.7489	63.6532	8.92602	8.08743	8.86888
YPTS_RS21575	1016.94	1098.48	1095.12	294.969	313.26	264.055	1.88092	1.77903e-64	4.11623e-63	yscS	NC_999999999.1	4761458	4761724	+	267	protein_coding	SctS family type III secretion system export apparatus subunit YscS && PF01313:Bacterial export proteins, family 3	-	997	958	904	329	339	319	506.434	547.251	543.742	146.316	155.441	131.652
YPTS_RS12555	595.678	616.889	569.366	1678.36	1734.48	1742.43	-1.53228	3.8282e-64	8.81091e-63	motA	NC_999999999.1	2760231	2761118	-	888	protein_coding	flagellar motor stator protein MotA && PF01618:MotA/TolQ/ExbB proton channel family	-	584	538	470	1872	1877	2105	89.1947	92.4063	85.0004	250.323	258.779	261.209
YPTS_RS20690	359.039	322.204	323.448	22.414	26.7981	36.4214	3.54554	4.46474e-64	1.02222e-62	-	NC_999999999.1	4586076	4587608	-	1533	protein_coding	xylose ABC transporter ATP-binding protein && PF00005:ABC transporter	ABC_tran	352	281	267	25	29	44	31.1415	27.9574	27.9708	1.93645	2.31597	3.16271
YPTS_RS08430	365.159	590.517	564.52	42.1384	31.4184	34.7659	3.80902	5.04997e-64	1.15018e-62	fhuF	NC_999999999.1	1853937	1854716	+	780	protein_coding	siderophore-iron reductase FhuF && PF06276:Ferric iron reductase FhuF-like transporter|PF11575:FhuF 2Fe-2S C-terminal domain	-	358	515	466	47	34	42	62.2483	100.704	95.9461	7.15504	5.33656	5.9334
YPTS_RS03475	1263.78	1400.04	1451.28	303.038	387.186	329.448	2.01306	6.00351e-64	1.36028e-62	-	NC_999999999.1	744218	744736	+	519	protein_coding	type VI secretion system tube protein Hcp && PF05638:Type VI secretion system effector, Hcp	-	1239	1221	1198	338	419	398	323.775	358.823	370.702	77.3318	98.838	84.5015
YPTS_RS13275	10958.8	11998.4	10945.1	4629.84	4683.19	4627.17	1.28213	7.92518e-64	1.78643e-62	ompX	NC_999999999.1	2927790	2928314	-	525	protein_coding	outer membrane protein OmpX && PF13505:Outer membrane protein beta-barrel domain	-	10744	10464	9035	5164	5068	5590	2775.53	3039.98	2763.79	1167.98	1181.83	1173.28
YPTS_RS20725	547.738	479.293	592.383	6.27593	2.77221	2.48328	7.14292	1.34903e-63	3.02529e-62	-	NC_999999999.1	4596723	4597280	-	558	protein_coding	fimbrial protein && PF00419:Fimbrial protein	-	537	418	489	7	3	3	130.521	114.255	140.738	1.48961	0.65821	0.592428
YPTS_RS02185	344.759	460.947	471.241	43.9315	35.1147	26.4883	3.60069	2.15778e-63	4.81428e-62	-	NC_999999999.1	461721	464276	+	2556	protein_coding	peptidase M60 && PF03272:Putative mucin or carbohydrate-binding module|PF13402:Peptidase M60, enhancin and enhancin-like	-	338	402	389	49	38	32	17.9347	23.9882	24.4413	2.27638	1.82012	1.37955
YPTS_RS19255	980.216	911.574	829.82	239.382	205.144	212.734	2.05087	6.46865e-63	1.43591e-61	tssF	NC_999999999.1	4260842	4262662	-	1821	protein_coding	type VI secretion system baseplate subunit TssF && PF05947:Type VI secretion system, ImpG, VasA, VC_A0110	-	961	795	685	267	222	257	71.5735	66.587	60.4111	17.4104	14.9252	15.5515
YPTS_RS13205	299.879	284.365	276.203	8.96561	15.7092	9.9331	4.64546	1.15647e-62	2.55417e-61	-	NC_999999999.1	2908836	2910524	-	1689	protein_coding	ShlB/FhaC/HecB family hemolysin secretion/activation protein && PF03865:Haemolysin secretion/activation protein ShlB/FhaC/HecB|PF08479:POTRA domain, ShlB-type	-	294	248	228	10	17	12	23.6079	22.3952	21.6791	0.703038	1.23224	0.782889
YPTS_RS10490	737.457	730.406	665.067	172.14	141.383	131.614	2.26245	2.78093e-62	6.11105e-61	dauA	NC_999999999.1	2283998	2285695	-	1698	protein_coding	C4-dicarboxylic acid transporter DauA && PF00916:Sulfate permease family|PF01740:STAS domain	Sulfate_transp	723	637	549	192	153	159	57.7484	57.2181	51.9243	13.4268	11.0314	10.3183
YPTS_RS21210	1126.08	1628.22	1567.57	216.071	234.714	273.988	2.57427	3.89717e-62	8.52117e-61	lcrO	NC_999999999.1	4700874	4701221	+	348	protein_coding	SctI family type III secretion system inner rod subunit LcrO && PF17001:Type III secretion basal body protein I, YscI, HrpB, PscI	-	1104	1420	1294	241	254	331	430.258	622.359	597.16	82.233	89.3576	104.809
YPTS_RS09205	411.058	324.497	308.911	1484.71	1383.34	1393.95	-2.02525	5.76827e-62	1.25496e-60	-	NC_999999999.1	2034492	2035601	+	1110	protein_coding	flagellar basal body P-ring protein FlgI && PF02119:Flagellar P-ring protein	-	403	283	255	1656	1497	1684	49.2403	38.8862	36.8938	177.152	165.111	167.174
YPTS_RS10360	1103.64	1585.8	1500.94	230.416	238.41	278.127	2.48624	9.53849e-62	2.06494e-60	-	NC_999999999.1	2259985	2260935	-	951	protein_coding	hypothetical protein && -	-	1082	1383	1239	257	258	336	154.307	221.806	209.231	32.0894	33.2136	38.9321
YPTS_RS09305	152.999	178.875	185.347	762.974	778.068	701.112	-2.11936	1.15579e-60	2.48979e-59	fliJ	NC_999999999.1	2056715	2057161	-	447	protein_coding	flagella biosynthesis chaperone FliJ && PF02050:Flagellar FliJ protein	-	150	156	153	851	842	847	45.5117	53.2291	54.9692	226.064	230.612	208.797
YPTS_RS21375	1689.11	1398.89	1408.88	419.591	365.932	345.175	1.99293	1.50681e-60	3.23003e-59	-	NC_999999999.1	4727922	4729094	-	1173	protein_coding	IS21 family transposase && PF00665:Integrase core domain	rve	1656	1220	1163	468	396	417	191.47	158.633	159.227	47.3758	41.3308	39.173
YPTS_RS08070	572.218	551.531	554.829	104.898	122.902	129.13	2.23252	1.6937e-60	3.61296e-59	-	NC_999999999.1	1762714	1765131	-	2418	protein_coding	GNAT family N-acetyltransferase && PF13480:Acetyltransferase (GNAT) domain|PF01565:FAD binding domain	FAD_binding_4	561	481	458	117	133	156	31.4663	30.3404	30.419	5.74564	6.73399	7.10914
YPTS_RS09200	126.48	146.769	164.753	679.593	712.459	652.274	-2.22743	2.15922e-60	4.58364e-59	flgH	NC_999999999.1	2033788	2034477	+	690	protein_coding	flagellar basal body L-ring protein FlgH && PF02107:Flagellar L-ring protein	-	124	128	136	758	771	788	24.3731	28.2939	31.6538	130.445	136.799	125.842
YPTS_RS08960	1984.91	2137.33	2182.97	5229.64	5403.97	5080.78	-1.31786	3.15196e-60	6.6587e-59	manX	NC_999999999.1	1984691	1985665	-	975	protein_coding	PTS mannose transporter subunit IIAB && PF03830:PTS system sorbose subfamily IIB component|PF03610:PTS system fructose IIA component	PTSIIB_sorb	1946	1864	1802	5833	5848	6138	270.693	291.59	296.815	710.389	734.311	693.699
YPTS_RS03495	1209.72	1045.73	1021.22	259.106	303.095	249.983	2.01441	6.30446e-60	1.32545e-58	tssH	NC_999999999.1	748124	750712	+	2589	protein_coding	type VI secretion system ATPase TssH && PF02861:Clp amino terminal domain, pathogenicity island component|PF00004:ATPase family associated with various cellular activities (AAA)|PF07724:AAA domain (Cdc48 subfamily)	AAA	1186	912	843	289	328	302	62.1286	53.7273	52.2915	13.2548	15.5103	12.8536
YPTS_RS11530	491.638	615.743	673.547	2.68968	0.924072	5.79431	7.52296	1.22171e-59	2.55623e-58	-	NC_999999999.1	2522509	2523330	+	822	protein_coding	ABC transporter permease && PF00528:Binding-protein-dependent transport system inner membrane component	BPD_transp_1	482	537	556	3	1	7	79.5269	99.6402	108.627	0.433369	0.148938	0.938372
YPTS_RS15345	11385.2	15963.4	15958	3466.11	3573.38	3324.28	2.06298	1.37452e-59	2.86227e-58	hdeB	NC_999999999.1	3381174	3381503	+	330	protein_coding	acid-activated periplasmic chaperone HdeB && PF06411:HdeA/HdeB family	-	11162	13922	13173	3866	3867	4016	4587.4	6434.57	6410.72	1391.09	1434.62	1341
YPTS_RS14115	528.358	554.971	543.926	112.967	88.7109	117.542	2.34662	1.39801e-59	2.89738e-58	-	NC_999999999.1	3112133	3112546	+	414	protein_coding	DUF2502 domain-containing protein && PF10697:Protein of unknown function (DUF2502)	-	518	484	449	126	96	142	169.695	178.311	174.173	36.1392	28.3889	37.7952
YPTS_RS20315	349.859	447.187	428.841	44.8281	52.6721	57.9431	2.97553	2.16794e-59	4.47189e-58	-	NC_999999999.1	4494963	4496297	+	1335	protein_coding	M10 family metallopeptidase C-terminal domain-containing protein && PF00413:Matrixin|PF08548:Peptidase M10 serralysin C terminal	-	343	390	354	50	57	70	34.8459	44.5569	42.5851	4.44731	5.22722	5.77784
YPTS_RS09195	1138.32	812.964	812.86	3925.15	3926.38	3857.36	-2.0811	3.38264e-59	6.94474e-58	flgG	NC_999999999.1	2032862	2033644	+	783	protein_coding	flagellar basal-body rod protein FlgG && PF06429:Flagellar basal body rod FlgEFG protein C-terminal|PF00460:Flagella basal body rod protein	-	1116	709	671	4378	4249	4660	193.304	138.107	137.625	663.93	664.358	655.802
YPTS_RS00505	1895.15	1569.74	1593.01	5104.12	5199.75	4844.87	-1.58176	3.77532e-59	7.71471e-58	hslV	NC_999999999.1	105109	105633	-	525	protein_coding	ATP-dependent protease subunit HslV && PF00227:Proteasome subunit	Proteasome	1858	1369	1315	5693	5627	5853	479.982	397.719	402.256	1287.63	1312.18	1228.48
YPTS_RS00475	1988.99	2568.46	3173.91	465.315	495.302	408.085	2.49798	4.39058e-58	8.93023e-57	-	NC_999999999.1	100358	100597	+	240	protein_coding	hypothetical protein && -	-	1950	2240	2620	519	536	493	1101.95	1423.54	1753.18	256.782	273.42	226.352
YPTS_RS08445	274.379	338.257	272.569	20.6209	11.0889	8.27759	4.47753	5.54453e-58	1.12251e-56	-	NC_999999999.1	1857747	1858325	+	579	protein_coding	acetyltransferase && PF13523:Acetyltransferase (GNAT) domain	-	269	295	225	23	12	10	63.0105	77.7097	62.4079	4.71691	2.53735	1.90314
YPTS_RS16100	1301.52	1142.05	1131.46	345.176	372.401	331.103	1.77092	6.97263e-58	1.40513e-56	-	NC_999999999.1	3537305	3540418	+	3114	protein_coding	chondroitin ABC lyase && PF02278:Polysaccharide lyase family 8, super-sandwich domain|PF09092:Lyase, N terminal|PF09093:Lyase, catalytic	-	1276	996	934	385	403	400	55.5739	48.7835	48.1686	14.6808	15.844	14.1544
YPTS_RS04355	871.077	932.214	913.408	2281.75	2312.03	2270.54	-1.33776	9.33301e-58	1.87217e-56	cybC	NC_999999999.1	952545	952928	-	384	protein_coding	cytochrome b562 && PF07361:Cytochrome b562	-	854	813	754	2545	2502	2743	301.624	322.917	315.338	786.983	797.688	787.124
YPTS_RS20805	1036.32	1132.87	1304.7	310.21	291.083	260.744	2.01078	2.06421e-57	4.12181e-56	-	NC_999999999.1	4615706	4616365	-	660	protein_coding	OmpA family lipoprotein && PF13488:Glycine zipper|PF00691:OmpA family	-	1016	988	1077	346	315	315	208.78	228.321	262.064	62.2502	58.4311	52.5915
YPTS_RS03535	904.737	842.776	878.277	270.761	268.905	247.5	1.73919	5.30458e-57	1.05441e-55	-	NC_999999999.1	759462	761072	+	1611	protein_coding	type IVB secretion system protein IcmH/DotU && PF09850:Type VI secretion system protein DotU|PF00691:OmpA family	-	887	735	725	302	291	299	74.6736	69.5863	72.2734	22.2597	22.1144	20.4515
YPTS_RS13875	301.919	296.978	291.951	36.759	36.9629	30.6271	3.09776	5.8023e-57	1.14812e-55	-	NC_999999999.1	3052394	3053236	-	843	protein_coding	TagK domain-containing protein && -	-	296	259	241	41	40	37	47.6215	46.8602	45.9119	5.77517	5.80911	4.83641
YPTS_RS01155	358.019	433.428	444.59	60.0696	36.9629	35.5936	3.22174	9.71177e-57	1.91304e-55	-	NC_999999999.1	242464	243663	+	1200	protein_coding	viral enhancin family protein && PF03272:Putative mucin or carbohydrate-binding module	-	351	378	367	67	40	43	39.6702	48.0444	49.1157	6.62983	4.0809	3.94853
YPTS_RS20055	1534.07	1394.31	1503.37	494.902	421.377	488.378	1.65713	2.14017e-56	4.19685e-55	glpD	NC_999999999.1	4421490	4423004	+	1515	protein_coding	glycerol-3-phosphate dehydrogenase && PF01266:FAD dependent oxidoreductase|PF16901:C-terminal domain of alpha-glycerophosphate oxidase	DAO	1504	1216	1241	552	456	590	134.64	122.42	131.551	43.2648	36.8493	42.9129
YPTS_RS05745	485.518	771.685	847.991	76.2077	70.2294	79.4648	3.21769	2.74134e-56	5.35174e-55	-	NC_999999999.1	1254366	1254845	+	480	protein_coding	Hcp family type VI secretion system effector && PF05638:Type VI secretion system effector, Hcp	-	476	673	700	85	76	96	134.495	213.848	234.203	21.0274	19.3843	22.0383
YPTS_RS00600	347.819	485.026	405.824	42.1384	58.2165	41.3879	3.13053	1.4992e-55	2.91378e-54	-	NC_999999999.1	126831	129323	+	2493	protein_coding	TonB-dependent hemoglobin/transferrin/lactoferrin family receptor && PF00593:TonB dependent receptor|PF07715:TonB-dependent Receptor Plug Domain	TonB_dep_Rec	341	423	335	47	63	50	18.5512	25.8792	21.5803	2.23864	3.09382	2.21002
YPTS_RS09165	147.899	161.675	149.004	669.731	687.509	593.503	-2.08874	3.69317e-55	7.14612e-54	flgA	NC_999999999.1	2028095	2028808	-	714	protein_coding	flagellar basal body P-ring formation protein FlgA && PF13144:Chaperone for flagella basal body P-ring formation	-	145	141	123	747	744	717	27.5428	30.1199	27.6658	124.231	127.571	110.655
YPTS_RS16055	228.479	279.779	312.545	14.345	15.7092	19.8662	4.03109	1.22996e-54	2.36943e-53	gspE	NC_999999999.1	3526702	3528213	-	1512	protein_coding	type II secretion system ATPase GspE && PF00437:Type II/IV secretion system protein	-	224	244	258	16	17	24	20.0926	24.6133	27.4034	1.25654	1.37649	1.74907
YPTS_RS07365	492.658	642.115	591.171	117.45	90.559	102.642	2.4723	1.28976e-54	2.47373e-53	yiuA	NC_999999999.1	1597129	1598274	+	1146	protein_coding	iron-siderophore ABC transporter substrate-binding protein YiuA && PF01497:Periplasmic binding protein	Peripla_BP_2	483	560	488	131	98	124	57.1612	74.5307	68.3866	13.5736	10.4693	11.923
YPTS_RS03455	1779.89	2996.16	3103.65	404.349	395.503	403.118	2.71104	1.31261e-54	2.50657e-53	-	NC_999999999.1	739887	740630	-	744	protein_coding	DUF2285 domain-containing protein && PF10074:Uncharacterized conserved protein (DUF2285)	-	1745	2613	2562	451	428	487	318.098	535.671	553.022	71.9801	70.4284	72.1282
YPTS_RS12505	42.8398	42.4255	23.0169	339.797	343.755	341.864	-3.22974	1.82598e-54	3.47174e-53	cheY	NC_999999999.1	2745527	2745916	-	390	protein_coding	chemotaxis response regulator CheY && PF00072:Response regulator receiver domain	Response_reg	42	37	19	379	372	413	14.6057	14.47	7.82393	115.394	116.777	116.69
YPTS_RS14060	409.018	535.478	526.966	71.7249	64.685	86.9147	2.71489	2.29437e-54	4.3434e-53	-	NC_999999999.1	3101714	3102370	-	657	protein_coding	DUF799 domain-containing protein && PF05643:Putative bacterial lipoprotein (DUF799)	-	401	467	435	80	70	105	82.7786	108.414	106.331	14.4588	13.044	17.6105
YPTS_RS07750	218.279	316.471	290.74	9.86217	10.1648	10.7609	4.74122	2.76876e-54	5.21888e-53	-	NC_999999999.1	1688129	1689976	+	1848	protein_coding	YadA-like family protein && PF03895:YadA-like C-terminal region	-	214	276	240	11	11	13	15.7055	22.7792	20.8567	0.706805	0.728732	0.775158
YPTS_RS08480	329.459	454.067	467.607	43.9315	56.3684	49.6655	3.05964	4.85687e-54	9.1155e-53	-	NC_999999999.1	1866862	1868676	-	1815	protein_coding	IucA/IucC family siderophore biosynthesis protein && PF04183:IucA / IucC family|PF06276:Ferric iron reductase FhuF-like transporter	-	323	396	386	49	61	60	24.136	33.2775	34.1544	3.20574	4.11463	3.6427
YPTS_RS03545	1027.14	1073.25	1075.74	363.107	375.173	363.386	1.52746	6.1792e-54	1.15477e-52	-	NC_999999999.1	764597	764950	+	354	protein_coding	hypothetical protein && -	-	1007	936	888	405	406	439	385.803	403.278	402.852	135.85	140.411	136.65
YPTS_RS12515	26.5199	27.5192	24.2283	270.761	313.26	324.481	-3.5353	6.43474e-54	1.19741e-52	cheR	NC_999999999.1	2747066	2747938	-	873	protein_coding	protein-glutamate O-methyltransferase CheR && PF03705:CheR methyltransferase, all-alpha domain|PF01739:CheR methyltransferase, SAM binding domain	CheR	26	24	20	302	339	392	4.03923	4.19304	3.67918	41.0772	47.5404	49.479
YPTS_RS03505	1287.24	1177.59	1152.06	338.004	389.958	394.013	1.68893	6.98754e-54	1.29477e-52	-	NC_999999999.1	753177	755396	+	2220	protein_coding	pentapeptide repeat-containing protein && PF09937:Uncharacterized protein conserved in bacteria (DUF2169)|PF13599:Pentapeptide repeats (9 copies)	-	1262	1027	951	377	422	476	77.0984	70.5585	68.796	20.1649	23.2722	23.6267
YPTS_RS06075	876.177	941.387	936.425	3013.34	2631.76	2501.49	-1.56503	1.03546e-53	1.91057e-52	nagB	NC_999999999.1	1323803	1324603	-	801	protein_coding	glucosamine-6-phosphate deaminase && PF01182:Glucosamine-6-phosphate isomerases/6-phosphogluconolactonase	-	859	821	773	3361	2848	3022	145.445	156.33	154.983	498.247	435.296	415.729
YPTS_RS03530	866.997	959.733	835.877	269.865	268.905	271.505	1.71632	4.788e-53	8.79744e-52	tssK	NC_999999999.1	758110	759465	+	1356	protein_coding	type VI secretion system baseplate subunit TssK && PF05936:Bacterial Type VI secretion, VC_A0110, EvfL, ImpJ, VasE	-	850	837	690	301	291	328	85.0155	94.1451	81.7194	26.3582	26.273	26.654
YPTS_RS22245	1062.84	1109.94	1228.38	363.107	298.475	305.443	1.81401	6.75867e-53	1.23664e-51	-	NC_999999999.1	2538055	2540451	-	2397	protein_coding	TerB N-terminal domain-containing protein && PF15615:TerB-C domain|PF13208:TerB N-terminal domain	-	1042	968	1014	405	323	369	58.9574	61.5941	67.9369	20.063	16.4973	16.9632
YPTS_RS11470	937.376	740.726	722.004	144.346	171.877	182.935	2.26576	1.61466e-52	2.94205e-51	-	NC_999999999.1	2508021	2509553	-	1533	protein_coding	hypothetical protein && -	-	919	646	596	161	186	221	81.3041	64.2721	62.4367	12.4707	14.8542	15.8854
YPTS_RS17130	307.019	266.019	333.139	38.5521	38.811	35.5936	3.00521	4.537e-52	8.23249e-51	-	NC_999999999.1	3756684	3758456	+	1773	protein_coding	aerobactin synthase IucA && PF06276:Ferric iron reductase FhuF-like transporter|PF04183:IucA / IucC family	-	301	232	275	43	42	43	23.0248	19.9577	24.9092	2.87984	2.90013	2.67244
YPTS_RS08100	231.539	264.873	317.391	20.6209	24.0259	19.8662	3.65792	4.58872e-52	8.29193e-51	-	NC_999999999.1	1769796	1771034	+	1239	protein_coding	hydroxymethylglutaryl-CoA synthase family protein && PF01154:Hydroxymethylglutaryl-coenzyme A synthase N terminal|PF08540:Hydroxymethylglutaryl-coenzyme A synthase C terminal	-	227	231	262	23	26	24	24.8481	28.4363	33.9599	2.20427	2.56909	2.13446
YPTS_RS09150	1501.43	1520.44	1556.67	3463.42	3511.47	3346.63	-1.17284	1.02739e-51	1.84889e-50	inv	NC_999999999.1	2024094	2027003	+	2910	protein_coding	invasin Inv && PF07979:Intimin C-type lectin domain|PF09134:Invasin, domain 3|PF11924:Invasin beta-domain of outer membrane|PF02369:Bacterial Ig-like domain (group 1)	-	1472	1326	1285	3863	3800	4043	68.6047	69.4996	70.9163	157.631	159.87	153.094
Novel00444	956.756	963.173	903.716	291.382	318.805	319.515	1.6028	1.18345e-51	2.121e-50	-	NC_999999999.1	4268197	4269851	+	1655	-	PF08402:TOBE domain|PF02264:LamB porin	-	938	840	746	325	345	386	76.8677	77.4129	72.3897	23.3181	25.521	25.7003
YPTS_RS11565	733.377	661.608	715.947	193.657	183.89	212.734	1.83723	2.40637e-51	4.29512e-50	ilvB	NC_999999999.1	2535152	2536819	+	1668	protein_coding	acetolactate synthase large subunit && PF02776:Thiamine pyrophosphate enzyme, N-terminal TPP binding domain|PF02775:Thiamine pyrophosphate enzyme, C-terminal TPP binding domain|PF00205:Thiamine pyrophosphate enzyme, central domain	TPP_enzyme_N	719	577	591	216	199	257	58.4618	52.7609	56.902	15.3768	14.6061	16.978
YPTS_RS13955	236.639	236.207	258.032	23.3106	22.1777	24.8328	3.37466	3.07671e-51	5.46929e-50	tssF	NC_999999999.1	3075715	3077595	+	1881	protein_coding	type VI secretion system baseplate subunit TssF && PF05947:Type VI secretion system, ImpG, VasA, VC_A0110	-	232	206	213	26	24	30	16.7278	16.7036	18.1856	1.64132	1.56207	1.75744
YPTS_RS10365	591.598	806.084	896.448	132.691	111.813	141.547	2.56809	1.27623e-50	2.2595e-49	-	NC_999999999.1	2260922	2261854	-	933	protein_coding	hypothetical protein && -	-	580	703	740	148	121	171	84.3112	114.923	127.376	18.836	15.8775	20.1959
YPTS_RS10325	249.899	310.738	312.545	34.0693	31.4184	20.694	3.34673	1.4664e-50	2.58572e-49	-	NC_999999999.1	2250547	2252205	-	1659	protein_coding	hypothetical protein && -	-	245	271	258	38	34	25	20.029	24.9147	24.9752	2.71986	2.50905	1.66051
YPTS_RS13120	397.798	420.815	381.596	85.1733	72.0776	84.4314	2.31057	1.53158e-50	2.68981e-49	-	NC_999999999.1	2885489	2886763	-	1275	protein_coding	hypothetical protein && -	-	390	367	315	95	78	102	41.4852	43.9024	39.6768	8.84753	7.48965	8.81533
YPTS_RS07335	203.999	223.594	247.129	13.4484	11.0889	9.9331	4.29307	2.59855e-50	4.54538e-49	psaB	NC_999999999.1	1587972	1588793	+	822	protein_coding	chaperone protein PsaB && PF02753:Pili assembly chaperone PapD, C-terminal domain|PF00345:Pili and flagellar-assembly chaperone, PapD N-terminal domain	-	200	195	204	15	12	12	32.9987	36.1822	39.856	2.16685	1.78726	1.60864
YPTS_RS07375	305.999	294.685	254.397	27.7934	38.811	35.5936	3.06627	4.12321e-50	7.18359e-49	-	NC_999999999.1	1599572	1600360	+	789	protein_coding	ABC transporter ATP-binding protein && PF00005:ABC transporter	ABC_tran	300	257	210	31	42	43	51.5683	49.6808	42.7443	4.66545	6.51703	6.00538
YPTS_RS12490	1385.15	1504.38	1546.98	525.385	490.682	557.909	1.49376	1.02737e-49	1.78281e-48	-	NC_999999999.1	2743552	2744316	-	765	protein_coding	N-acetylmuramoyl-L-alanine amidase && PF01510:N-acetylmuramoyl-L-alanine amidase	-	1358	1312	1277	586	531	674	240.756	261.58	268.081	90.9588	84.9787	97.0839
YPTS_RS00610	240.719	333.671	367.059	32.2762	25.874	24.005	3.51841	1.06762e-49	1.84534e-48	-	NC_999999999.1	130334	132142	+	1809	protein_coding	type I secretion system permease/ATPase && PF00664:ABC transporter transmembrane region|PF00005:ABC transporter	ABC_tran	236	291	303	36	28	29	17.6934	24.535	26.8992	2.36305	1.89494	1.76648
YPTS_RS13865	525.298	593.957	507.583	127.312	121.053	140.719	2.06217	1.25544e-49	2.16143e-48	-	NC_999999999.1	3051024	3051503	-	480	protein_coding	type VI secretion system baseplate subunit TssE && PF04965:Gene 25-like lysozyme	-	515	518	419	142	131	170	145.514	164.596	140.187	35.1282	33.4124	39.0262
YPTS_RS16010	263.159	352.017	432.476	35.8624	25.874	30.6271	3.50023	2.39186e-49	4.10181e-48	-	NC_999999999.1	3520073	3520912	-	840	protein_coding	prepilin peptidase && PF01478:Type IV leader peptidase family|PF06750:Bacterial Peptidase A24 N-terminal domain	-	258	307	357	40	28	37	41.6562	55.7431	68.2535	5.65444	4.0809	4.85368
YPTS_RS20045	218.279	231.62	255.609	23.3106	19.4055	21.5217	3.45465	2.66783e-49	4.5572e-48	-	NC_999999999.1	4419940	4420404	-	465	protein_coding	DUF943 family protein && PF06092:Enterobacterial putative membrane protein (DUF943)	-	214	202	211	26	21	26	62.4166	66.2568	72.8728	6.6394	5.52896	6.16125
YPTS_RS02770	1090.38	1107.65	990.938	367.59	377.945	360.075	1.52909	2.81068e-49	4.78254e-48	-	NC_999999999.1	582304	584322	-	2019	protein_coding	heparinase II/III family protein && PF07940:Heparinase II/III-like protein	-	1069	966	818	410	409	435	71.8092	72.9748	65.0658	24.1133	24.8007	23.7411
YPTS_RS08395	254.999	337.11	313.757	41.2418	33.2666	36.4214	3.02739	6.39525e-49	1.08397e-47	-	NC_999999999.1	1843954	1844616	+	663	protein_coding	hypothetical protein && -	-	250	294	259	46	36	44	51.1406	67.6341	62.7368	8.23859	6.64762	7.31287
YPTS_RS12560	1626.89	1560.57	1566.36	3534.24	3668.56	3418.64	-1.15945	2.66498e-48	4.4996e-47	flhC	NC_999999999.1	2761323	2761904	-	582	protein_coding	flagellar transcriptional regulator FlhC && PF05280:Flagellar transcriptional activator (FlhC)	FlhC	1595	1361	1293	3942	3970	4130	371.686	356.67	356.789	804.271	835.112	781.944
YPTS_RS22300	509.998	465.533	472.452	1326.01	1278.92	1260.68	-1.41544	4.28082e-48	7.20001e-47	motB	NC_999999999.1	2758915	2760234	-	1320	protein_coding	flagellar motor protein MotB && PF13677:Membrane MotB of proton-channel complex MotA/MotB|PF00691:OmpA family	-	500	406	390	1479	1384	1523	51.373	46.912	47.4489	133.046	128.363	127.138
YPTS_RS08485	1729.91	1719.95	1585.74	626.696	679.193	672.14	1.3484	1.71706e-47	2.87691e-46	galU	NC_999999999.1	1869623	1870513	+	891	protein_coding	UTP--glucose-1-phosphate uridylyltransferase GalU && PF00483:Nucleotidyl transferase	-	1696	1500	1309	699	735	812	258.159	256.771	235.938	93.1554	100.992	100.422
YPTS_RS03460	876.177	1318.63	1511.85	190.071	226.398	204.456	2.57701	5.02081e-47	8.38015e-46	-	NC_999999999.1	740960	741973	+	1014	protein_coding	ImpA family type VI secretion system protein && PF06812:ImpA, N-terminal, type VI secretion system	-	859	1150	1248	212	245	247	114.893	172.978	197.657	24.826	29.5805	26.8416
YPTS_RS16020	186.659	272.899	307.7	8.96561	6.4685	7.44983	5.06363	5.46642e-47	9.08922e-46	gspL	NC_999999999.1	3521399	3522589	-	1191	protein_coding	type II secretion system protein GspL && PF05134:Type II secretion system (T2SS), protein L|PF12693:GspL periplasmic domain	-	183	238	254	10	7	9	20.8391	30.4788	34.2498	0.997004	0.719554	0.832683
YPTS_RS17615	1210.74	1246.39	1222.32	457.246	460.188	393.185	1.49028	5.9719e-47	9.89209e-46	-	NC_999999999.1	3901100	3902095	-	996	protein_coding	hypothetical protein && -	-	1187	1087	1009	510	498	475	161.633	166.457	162.693	60.8022	61.2135	52.5512
YPTS_RS13905	208.079	214.421	208.364	8.96561	9.24072	4.13879	4.83725	7.02018e-47	1.15846e-45	tssJ	NC_999999999.1	3063420	3063959	-	540	protein_coding	type VI secretion system lipoprotein TssJ && PF12790:Type VI secretion lipoprotein, VasD, EvfM, TssJ, VC_A0113	-	204	187	172	10	10	5	51.236	52.8177	51.1529	2.19895	2.26717	1.02029
YPTS_RS19185	374.339	467.827	448.224	86.9664	85.9387	93.5367	2.27326	8.78593e-47	1.44439e-45	-	NC_999999999.1	4237947	4242509	-	4563	protein_coding	PAAR domain-containing protein && PF05488:PAAR motif|PF03527:RHS protein|PF05593:RHS Repeat	-	367	408	370	97	93	113	10.9082	13.6377	13.0223	2.52424	2.49522	2.72883
YPTS_RS18755	120.36	118.103	111.45	500.281	489.758	451.128	-2.04018	1.04382e-46	1.7096e-45	-	NC_999999999.1	4138687	4139151	+	465	protein_coding	aspartate carbamoyltransferase regulatory subunit && PF01948:Aspartate carbamoyltransferase regulatory chain, allosteric domain|PF02748:Aspartate carbamoyltransferase regulatory chain, metal binding domain	-	118	103	92	558	530	545	34.4166	33.7844	31.7739	142.492	139.54	129.149
YPTS_RS19085	1464.71	1432.15	1474.29	3174.72	3124.29	3080.92	-1.10153	1.41813e-46	2.31399e-45	-	NC_999999999.1	4217420	4218409	-	990	protein_coding	autoinducer 2 ABC transporter substrate-binding protein && PF13407:Periplasmic binding protein domain	-	1436	1249	1217	3541	3381	3722	196.724	192.424	197.42	424.717	418.107	414.276
YPTS_RS04205	162.179	155.942	168.387	610.558	663.483	557.909	-1.91265	4.63007e-46	7.52687e-45	-	NC_999999999.1	919328	920098	+	771	protein_coding	D-threitol dehydrogenase && PF00106:short chain dehydrogenase	adh_short	159	136	139	681	718	674	27.9693	26.904	28.9532	104.882	114.011	96.3284
YPTS_RS04135	254.999	246.526	245.917	31.3796	37.8869	33.1103	2.87025	4.88554e-46	7.91277e-45	cysC	NC_999999999.1	905684	906325	+	642	protein_coding	adenylyl-sulfate kinase && PF01583:Adenylylsulphate kinase	-	250	215	203	35	41	40	52.8134	51.0782	50.7805	6.47354	7.81855	6.86552
YPTS_RS11025	407.998	431.134	462.761	2.68968	0.924072	3.31103	7.52929	5.01887e-46	8.09871e-45	-	NC_999999999.1	2409295	2409834	+	540	protein_coding	Ail/Lom family outer membrane beta-barrel protein && PF13505:Outer membrane protein beta-barrel domain	-	400	376	382	3	1	4	100.463	106.2	113.607	0.659684	0.226717	0.816235
YPTS_RS12585	38.7599	52.7452	39.9767	338.004	290.158	299.649	-2.82167	1.62923e-45	2.61935e-44	-	NC_999999999.1	2768342	2770081	+	1740	protein_coding	Tar ligand binding domain-containing protein && PF00015:Methyl-accepting chemotaxis protein (MCP) signalling domain|PF00672:HAMP domain|PF02203:Tar ligand binding domain homologue	HAMP	38	46	33	377	314	362	2.96192	4.03219	3.04579	25.7277	22.0931	22.9249
YPTS_RS08955	1405.55	1608.73	1597.86	3553.97	3716.62	3808.52	-1.26508	1.98364e-45	3.17746e-44	-	NC_999999999.1	1983802	1984599	-	798	protein_coding	PTS mannose/fructose/sorbose transporter subunit IIC && PF03609:PTS system sorbose-specific iic component	-	1378	1403	1319	3964	4022	4601	234.199	268.156	265.447	589.847	617.044	635.328
YPTS_RS00745	704.817	619.182	605.708	177.519	191.283	190.384	1.78802	2.10231e-45	3.35525e-44	-	NC_999999999.1	160209	161855	+	1647	protein_coding	acetolactate synthase 2 catalytic subunit && PF02776:Thiamine pyrophosphate enzyme, N-terminal TPP binding domain|PF02775:Thiamine pyrophosphate enzyme, C-terminal TPP binding domain|PF00205:Thiamine pyrophosphate enzyme, central domain	TPP_enzyme_N	691	540	500	198	207	230	56.9015	50.0072	48.7542	14.2751	15.387	15.388
Novel00255	219.299	162.822	182.924	705.594	774.372	686.212	-1.93468	2.88392e-45	4.58595e-44	-	NC_999999999.1	2029908	2032671	-	2764	-	PF00460:Flagella basal body rod protein|PF06429:Flagellar basal body rod FlgEFG protein C-terminal|PF07559:Flagellar basal body protein FlaE|PF13860:FlgD Ig-like domain|PF03963:Flagellar hook capping protein - N-terminal region|PF13861:FlgD Tudor-like domain	-	215	142	151	787	838	829	10.5497	7.83578	8.77354	33.81	37.1179	33.0495
Novel00090	2593.85	2433.16	2642.1	5356.95	5832.74	5807.55	-1.1482	6.55028e-45	1.03784e-43	-	NC_999999999.1	707328	710616	-	3289	-	PF00684:DnaJ central domain|PF01556:DnaJ C terminal domain|PF00226:DnaJ domain|PF00012:Hsp70 protein|PF10712:NAD-specific glutamate dehydrogenase	HSP70	2543	2122	2181	5975	6312	7016	104.863	98.4042	106.495	215.716	234.953	235.058
YPTS_RS03485	574.258	507.959	563.309	120.139	149.7	150.652	1.968	1.08329e-44	1.71018e-43	tssF	NC_999999999.1	745286	747130	+	1845	protein_coding	type VI secretion system baseplate subunit TssF && PF05947:Type VI secretion system, ImpG, VasA, VC_A0110	-	563	443	465	134	162	182	41.3858	36.6218	40.4755	8.62416	10.7497	10.8699
Novel00050	259.079	300.418	284.683	867.871	823.348	939.506	-1.64192	2.35245e-44	3.70046e-43	-	NC_999999999.1	292140	294086	-	1947	-	PF02554:Carbon starvation protein CstA|PF13722:5TM C-terminal transporter carbon starvation CstA	-	254	262	235	968	891	1135	17.6932	20.5243	19.3837	59.0361	56.0259	64.236
Novel00507	355.979	306.151	370.693	60.0696	73.0017	58.7709	2.43119	3.16031e-44	4.95341e-43	-	NC_999999999.1	4737715	4738946	+	1232	-	PF05818:Enterobacterial TraT complement resistance protein	-	349	267	306	67	79	71	38.4197	33.0547	39.8884	6.45762	7.85043	6.35033
YPTS_RS08235	228.479	194.928	191.404	4.48281	5.54443	9.10535	4.99174	3.72465e-44	5.8171e-43	tssF	NC_999999999.1	1804267	1806030	+	1764	protein_coding	type VI secretion system baseplate subunit TssF && PF05947:Type VI secretion system, ImpG, VasA, VC_A0110	-	224	170	158	5	6	11	17.2222	14.6988	14.3845	0.336574	0.416418	0.687136
YPTS_RS20715	169.319	237.353	221.689	6.27593	9.24072	9.10535	4.66941	4.50581e-44	7.01206e-43	-	NC_999999999.1	4593295	4594062	-	768	protein_coding	molecular chaperone && PF02753:Pili assembly chaperone PapD, C-terminal domain|PF00345:Pili and flagellar-assembly chaperone, PapD N-terminal domain	-	166	207	183	7	10	11	29.3147	41.1094	38.2671	1.08229	1.5941	1.57827
YPTS_RS04200	559.978	396.735	451.858	1742.92	1710.46	1520.59	-1.8179	5.36685e-44	8.32243e-43	-	NC_999999999.1	918149	919264	+	1116	protein_coding	erythritol/L-threitol dehydrogenase && PF00107:Zinc-binding dehydrogenase|PF08240:Alcohol dehydrogenase GroES-like domain	ADH_N	549	346	373	1944	1851	1837	66.7186	47.2872	53.676	206.843	203.058	181.382
YPTS_RS10370	417.178	632.942	606.92	104.001	85.9387	93.5367	2.54539	5.75804e-44	8.89749e-43	-	NC_999999999.1	2261860	2262765	-	906	protein_coding	HEAT repeat domain-containing protein && PF13646:HEAT repeats	-	409	552	501	116	93	113	61.2257	92.9272	88.8066	15.2033	12.567	13.7436
YPTS_RS21570	1832.93	2630.38	2460.39	661.662	640.382	599.297	1.86425	1.07651e-43	1.6576e-42	yscR	NC_999999999.1	4760803	4761456	+	654	protein_coding	SctR family type III secretion system export apparatus subunit YscR && PF00813:FliP family	-	1797	2294	2031	738	693	724	372.657	534.993	498.733	133.995	129.728	121.986
YPTS_RS17700	221.339	184.608	225.323	9.86217	1.84814	6.62207	5.09468	1.12841e-43	1.73142e-42	-	NC_999999999.1	3920157	3921443	+	1287	protein_coding	CpaF family protein && PF00437:Type II/IV secretion system protein	-	217	161	186	11	2	8	22.8676	19.08	23.2097	1.0149	0.190252	0.684952
YPTS_RS06605	167.279	219.007	199.884	12.5519	10.1648	9.10535	4.20536	3.2763e-43	5.00952e-42	xapA	NC_999999999.1	1428667	1429530	+	864	protein_coding	xanthosine phosphorylase && PF01048:Phosphorylase superfamily	-	164	191	165	14	11	11	25.7436	33.7172	30.6695	1.92408	1.55868	1.4029
YPTS_RS11985	2027.75	1888.51	2013.37	854.423	856.614	892.324	1.18744	3.41018e-43	5.19606e-42	sodB	NC_999999999.1	2629233	2629811	+	579	protein_coding	superoxide dismutase [Fe] && PF00081:Iron/manganese superoxide dismutases, alpha-hairpin domain|PF02777:Iron/manganese superoxide dismutases, C-terminal domain	-	1988	1647	1662	953	927	1078	465.668	433.857	460.987	195.444	196.01	205.158
YPTS_RS19275	482.458	401.322	375.539	84.2768	82.2424	96.02	2.26192	3.52923e-43	5.35879e-42	-	NC_999999999.1	4265679	4266197	+	519	protein_coding	Hcp family type VI secretion system effector && PF05638:Type VI secretion system effector, Hcp	-	473	350	310	94	89	116	123.604	102.857	95.9246	21.5065	20.9942	24.6286
YPTS_RS17460	228.479	348.577	281.049	35.8624	29.5703	31.4548	3.14504	3.60351e-43	5.45264e-42	-	NC_999999999.1	3873812	3874258	+	447	protein_coding	hypothetical protein && -	-	224	304	232	40	32	38	67.9641	103.729	83.3521	10.6258	8.76435	9.36752
YPTS_RS16210	265.199	278.632	282.26	817.664	919.451	788.854	-1.61297	9.11197e-43	1.37402e-41	-	NC_999999999.1	3565964	3567223	+	1260	protein_coding	maltoporin && PF02264:LamB porin	-	260	243	233	912	995	953	27.9861	29.4149	29.6976	85.9474	96.6784	83.3434
YPTS_RS05540	2576.51	2672.8	2690.56	5926.27	5748.65	5335.73	-1.09934	1.01848e-42	1.53052e-41	-	NC_999999999.1	1215596	1216465	-	870	protein_coding	co-chaperone YbbN && PF14559:Tetratricopeptide repeat|PF00085:Thioredoxin|PF14561:Tetratricopeptide repeat	-	2526	2331	2221	6610	6221	6446	393.779	408.653	409.982	902.175	875.423	816.432
YPTS_RS17735	602.818	637.529	655.376	195.45	213.461	204.456	1.62746	1.29916e-42	1.94563e-41	exbD	NC_999999999.1	3926599	3927030	-	432	protein_coding	TonB system transport protein ExbD && PF02472:Biopolymer transport protein ExbD/TolR	-	591	556	541	218	231	247	185.542	196.301	201.117	59.9213	65.4644	63.0031
YPTS_RS11465	601.798	585.93	522.12	151.519	175.574	163.896	1.80147	1.49707e-42	2.23437e-41	-	NC_999999999.1	2506220	2507740	+	1521	protein_coding	aldehyde dehydrogenase && PF00171:Aldehyde dehydrogenase family	Aldedh	590	511	431	169	190	198	52.6092	51.2417	45.5076	13.1937	15.2933	14.3445
YPTS_RS01925	648.718	526.305	524.543	136.277	146.927	109.264	2.11857	4.85801e-42	7.22588e-41	-	NC_999999999.1	401779	402429	-	651	protein_coding	SDR family oxidoreductase && PF13460:NAD(P)H-binding	-	636	459	433	152	159	132	132.5	107.538	106.818	27.725	29.9015	22.343
YPTS_RS06070	785.397	814.11	889.179	2056.71	2010.78	1903.02	-1.26332	4.96994e-42	7.36731e-41	nagA	NC_999999999.1	1322638	1323783	-	1146	protein_coding	N-acetylglucosamine-6-phosphate deacetylase && PF01979:Amidohydrolase family	Amidohydro_1	770	710	734	2294	2176	2299	91.1266	94.4943	102.86	237.694	232.462	221.056
Novel00501	500.818	364.63	329.505	57.3799	68.3813	56.2876	2.71879	5.62661e-42	8.31256e-41	-	NC_999999999.1	4729598	4730084	+	487	-	PF05932:Tir chaperone protein (CesT) family	-	491	318	272	64	74	68	136.739	99.5933	89.6966	15.6049	18.6029	15.3861
YPTS_RS21450	168.299	230.473	273.78	8.06905	3.69629	5.79431	5.25251	7.6106e-42	1.12058e-40	yopT	NC_999999999.1	4739486	4740454	+	969	protein_coding	T3SS effector cysteine protease YopT && PF03543:Yersinia/Haemophilus virulence surface antigen	-	165	201	226	9	4	7	23.094	31.6377	37.4559	1.10288	0.505375	0.796018
YPTS_RS11040	832.317	778.565	784.998	263.589	254.12	200.318	1.74082	8.7321e-42	1.28139e-40	tonB	NC_999999999.1	2411512	2412258	+	747	protein_coding	TonB system transport protein TonB && PF03544:Gram-negative bacterial TonB protein C-terminal|PF16031:TonB N-terminal region	-	816	679	648	294	275	242	148.152	138.638	139.313	46.7343	45.0702	35.698
YPTS_RS06890	4734.82	5080.74	5316.91	10505	10322.8	10408.2	-1.04581	1.33129e-41	1.94707e-40	nrdA	NC_999999999.1	1493257	1495545	-	2289	protein_coding	ribonucleoside-diphosphate reductase subunit alpha && PF00317:Ribonucleotide reductase, all-alpha domain|PF02867:Ribonucleotide reductase, barrel domain|PF03477:ATP cone domain	Ribonuc_red_lgC	4642	4431	4389	11717	11171	12574	275.042	295.249	307.933	607.826	597.48	605.308
YPTS_RS15465	624.238	651.288	632.359	211.588	206.992	225.15	1.56636	2.23741e-41	3.2614e-40	proV	NC_999999999.1	3405201	3406400	+	1200	protein_coding	glycine betaine/L-proline ABC transporter ATP-binding protein ProV && PF00005:ABC transporter|PF07673:Protein of unknown function (DUF1602)	ABC_tran	612	568	522	236	224	272	69.1686	72.1937	69.8594	23.3528	22.853	24.9768
YPTS_RS09395	347.819	480.44	526.966	1580.64	1647.62	1629.03	-1.84456	4.10971e-41	5.97068e-40	fliZ	NC_999999999.1	2074196	2074705	+	510	protein_coding	flagella biosynthesis regulatory protein FliZ && PF02899:Phage integrase, N-terminal SAM-like domain	Phage_integr_N	341	419	435	1763	1783	1968	90.6824	125.307	136.979	410.479	428.014	425.21
YPTS_RS13105	1155.66	1040	1049.09	426.763	369.629	397.324	1.44301	5.26218e-41	7.61971e-40	cas3f	NC_999999999.1	2878213	2881503	-	3291	protein_coding	type I-F CRISPR-associated helicase Cas3 && -	-	1133	907	866	476	400	480	46.6918	42.035	42.2596	17.1746	14.8802	16.0717
YPTS_RS00640	5862.94	5741.2	5786.94	10782	10781.1	10929.7	-0.90175	6.1731e-41	8.90923e-40	sthA	NC_999999999.1	137865	139265	-	1401	protein_coding	Si-specific NAD(P)(+) transhydrogenase && PF02852:Pyridine nucleotide-disulphide oxidoreductase, dimerisation domain|PF07992:Pyridine nucleotide-disulphide oxidoreductase	Pyr_redox_2	5748	5007	4777	12026	11667	13204	556.439	545.094	547.587	1019.28	1019.53	1038.52
YPTS_RS02965	2102.21	2398.76	2364.68	988.01	944.401	874.941	1.29013	3.32325e-40	4.78045e-39	-	NC_999999999.1	628224	628715	-	492	protein_coding	DUF2501 domain-containing protein && PF10696:Protein of unknown function (DUF2501)	-	2061	2092	1952	1102	1022	1057	568.135	648.528	637.163	265.965	254.31	236.733
YPTS_RS15960	190.739	155.942	195.038	643.731	582.165	613.369	-1.7632	3.43603e-40	4.92647e-39	lysA	NC_999999999.1	3509880	3511142	-	1263	protein_coding	diaminopimelate decarboxylase && PF00278:Pyridoxal-dependent decarboxylase, C-terminal sheet domain|PF02784:Pyridoxal-dependent decarboxylase, pyridoxal binding domain	-	187	136	161	718	630	741	20.0806	16.4236	20.4719	67.504	61.0681	64.6493
YPTS_RS18750	289.679	298.125	324.66	1026.56	972.123	833.553	-1.63497	3.95722e-40	5.6552e-39	pyrB	NC_999999999.1	4137740	4138675	+	936	protein_coding	aspartate carbamoyltransferase && PF02729:Aspartate/ornithine carbamoyltransferase, carbamoyl-P binding domain|PF00185:Aspartate/ornithine carbamoyltransferase, Asp/Orn binding domain	-	284	260	268	1145	1052	1007	41.1511	42.3672	45.9827	145.257	137.6	118.55
YPTS_RS10100	923.096	876.029	921.888	362.211	307.716	326.137	1.4498	5.17895e-40	7.37705e-39	-	NC_999999999.1	2196700	2198619	+	1920	protein_coding	FTR1 family iron permease && PF03239:Iron permease FTR1 family	-	905	764	761	404	333	394	63.9273	60.691	63.6531	24.9855	21.2334	22.6122
YPTS_RS14070	271.319	257.993	266.512	49.3109	55.4443	45.5267	2.40796	9.27138e-40	1.31636e-38	-	NC_999999999.1	3102750	3103421	-	672	protein_coding	CsgG/HfaB family protein && PF03783:Curli production assembly/transport component CsgG	-	266	225	220	55	60	55	53.6848	51.0676	52.5762	9.71856	10.931	9.01866
Novel00129	716.037	471.267	433.687	94.1389	86.8627	81.1204	2.63133	1.1021e-39	1.5597e-38	-	NC_999999999.1	938268	939115	+	848	-	PF01261:Xylose isomerase-like TIM barrel	-	702	411	358	105	94	98	112.274	73.9227	67.799	14.7029	13.5709	12.7344
YPTS_RS14465	176.459	200.661	218.055	24.2072	16.6333	20.694	3.26984	1.34586e-39	1.89853e-38	-	NC_999999999.1	3185997	3186581	+	585	protein_coding	hypothetical protein && -	-	173	175	180	27	18	25	40.1078	45.6262	49.4143	5.48045	3.76698	4.70905
YPTS_RS16705	11233.2	9896.6	9771.28	22114.6	21560.4	21962.1	-1.08672	2.1181e-39	2.97828e-38	gcvP	NC_999999999.1	3652952	3655831	-	2880	protein_coding	aminomethyl-transferring glycine dehydrogenase && PF02347:Glycine cleavage system P-protein	-	11013	8631	8066	24666	23332	26532	518.623	457.089	449.781	1016.99	991.829	1015.14
YPTS_RS01010	626.278	788.884	782.575	2188.51	2003.39	1947.72	-1.4836	2.38195e-39	3.33855e-38	-	NC_999999999.1	211693	211779	+	87	protein_coding	tRNA-Leu && -	-	614	688	646	2441	2168	2353	957.168	1206.15	1192.47	3331.63	3050.82	2980.24
YPTS_RS20325	7629.57	6371.85	6447.16	15695.2	15769.3	15463.4	-1.19822	3.32684e-39	4.64801e-38	prlC	NC_999999999.1	4497136	4499178	-	2043	protein_coding	oligopeptidase A && PF01432:Peptidase family M3	Peptidase_M3	7480	5557	5322	17506	17065	18681	496.561	414.862	418.352	1017.48	1022.62	1007.58
YPTS_RS09265	88.7397	92.8774	105.393	373.866	375.173	395.669	-1.99977	1.11536e-38	1.55334e-37	fliR	NC_999999999.1	2050696	2051478	-	783	protein_coding	flagellar type III secretion system protein FliR && PF01311:Bacterial export proteins, family 1	-	87	81	87	417	406	478	15.0694	15.7781	17.844	63.2387	63.4807	67.269
YPTS_RS01690	526.318	553.824	482.144	1268.63	1241.95	1298.75	-1.28529	1.13722e-38	1.57875e-37	purH	NC_999999999.1	352736	354325	-	1590	protein_coding	bifunctional phosphoribosylaminoimidazolecarboxamide formyltransferase/IMP cyclohydrolase && PF01808:AICARFT/IMPCHase bienzyme|PF02142:MGS-like domain	-	516	483	398	1415	1344	1569	44.0141	46.3321	40.1996	105.674	103.485	108.736
YPTS_RS14275	275.399	418.521	501.526	43.9315	47.1277	57.9431	2.99922	1.69341e-38	2.34344e-37	-	NC_999999999.1	3145850	3147082	-	1233	protein_coding	EspK/GogB family type III secretion system effector && -	-	270	365	414	49	51	70	29.6989	45.1504	53.9229	4.71891	5.06389	6.25581
YPTS_RS09375	71.3997	137.596	134.467	628.489	620.976	609.23	-2.44451	1.94304e-38	2.68042e-37	fliS	NC_999999999.1	2069677	2070075	-	399	protein_coding	flagellar export chaperone FliS && PF02561:Flagellar protein FliS	-	70	120	111	701	672	736	23.7938	45.8712	44.6772	208.619	206.193	203.261
YPTS_RS16060	159.119	233.913	236.226	8.06905	5.54443	0.827759	5.47267	2.36945e-38	3.25837e-37	gspD	NC_999999999.1	3528210	3530132	-	1923	protein_coding	type II secretion system secretin GspD && PF03958:Bacterial type II/III secretion system short domain|PF00263:Bacterial type II and III secretion system protein	-	156	204	195	9	6	1	11.0023	16.1802	16.2851	0.55574	0.381987	0.057302
YPTS_RS06080	2615.27	2678.54	2376.8	5359.64	5552.75	5997.11	-1.14025	2.84727e-38	3.90318e-37	-	NC_999999999.1	1325002	1327035	+	2034	protein_coding	PTS transporter subunit EIIC && PF00367:phosphotransferase system, EIIB|PF02378:Phosphotransferase system, EIIC|PF00358:phosphoenolpyruvate-dependent sugar phosphotransferase system, EIIA 1	-	2564	2336	1962	5978	6009	7245	170.965	175.168	154.912	348.99	361.683	392.497
YPTS_RS12335	844.557	973.492	895.237	347.866	291.083	298.821	1.53246	3.72575e-38	5.09147e-37	-	NC_999999999.1	2703402	2704793	+	1392	protein_coding	L-cystine transporter && PF00375:Sodium:dicarboxylate symporter family	SDF	828	849	739	388	315	361	80.6733	93.0252	85.2592	33.0979	27.7044	28.577
YPTS_RS18415	779.277	933.36	937.636	2147.26	2128.14	2143.07	-1.27747	7.44801e-38	1.01465e-36	-	NC_999999999.1	4069542	4070111	+	570	protein_coding	HdeD family acid-resistance protein && PF03729:Short repeat of unknown function (DUF308)	-	764	814	774	2395	2303	2589	181.785	217.812	218.073	498.93	494.648	500.502
YPTS_RS21100	368.219	403.615	416.727	86.0699	81.3183	111.747	2.08519	9.55124e-38	1.29713e-36	-	NC_999999999.1	4682577	4683431	+	855	protein_coding	ABC transporter substrate-binding protein && PF00497:Bacterial extracellular solute-binding proteins, family 3	-	361	352	344	96	88	135	57.2638	62.7926	64.6142	13.3326	12.6007	17.3987
YPTS_RS11175	1562.63	1645.42	1609.97	726.215	744.802	674.623	1.16739	9.86342e-38	1.33395e-36	acnA	NC_999999999.1	2437295	2439967	+	2673	protein_coding	aconitate hydratase AcnA && PF00330:Aconitase family (aconitate hydratase)|PF00694:Aconitase C-terminal domain	Aconitase	1532	1435	1329	810	806	815	77.7318	81.8813	79.8476	35.9828	36.9159	33.5975
YPTS_RS15165	1506.53	1339.27	1302.27	569.316	516.556	562.876	1.33143	9.88337e-38	1.33395e-36	grcA	NC_999999999.1	3348252	3348635	-	384	protein_coding	autonomous glycyl radical cofactor GrcA && PF01228:Glycine radical	-	1477	1168	1075	635	559	680	521.661	463.921	449.586	196.359	178.221	195.131
YPTS_RS04575	6472.9	5484.35	5427.14	13127.4	12713.4	13295.5	-1.17047	2.86758e-37	3.85844e-36	clpB	NC_999999999.1	998266	1000839	+	2574	protein_coding	ATP-dependent chaperone ClpB && PF10431:C-terminal, D2-small domain, of ClpB protein|PF02861:Clp amino terminal domain, pathogenicity island component|PF00004:ATPase family associated with various cellular activities (AAA)|PF07724:AAA domain (Cdc48 subfamily)	Clp_N	6346	4783	4480	14642	13758	16062	334.372	283.416	279.515	675.461	654.371	687.606
YPTS_RS16750	955.736	737.286	749.867	2226.16	2182.66	2220.05	-1.43854	5.15161e-37	6.91043e-36	serA	NC_999999999.1	3664768	3666009	-	1242	protein_coding	phosphoglycerate dehydrogenase && PF00389:D-isomer specific 2-hydroxyacid dehydrogenase, catalytic domain|PF01842:ACT domain|PF02826:D-isomer specific 2-hydroxyacid dehydrogenase, NAD binding domain	2-Hacid_dh_C	937	643	619	2483	2362	2682	102.319	78.9626	80.0396	237.391	232.828	237.95
YPTS_RS08115	152.999	173.142	198.672	14.345	12.0129	18.2107	3.54725	6.9531e-37	9.29844e-36	-	NC_999999999.1	1772503	1773291	+	789	protein_coding	SDR family oxidoreductase && PF13561:Enoyl-(Acyl carrier protein) reductase	-	150	151	164	16	13	22	25.7842	29.1899	33.3813	2.40797	2.01717	3.07252
YPTS_RS14610	1005.72	886.348	872.22	2048.64	2101.34	2095.88	-1.17481	8.14518e-37	1.08594e-35	purM	NC_999999999.1	3215801	3216844	+	1044	protein_coding	phosphoribosylformylglycinamidine cyclo-ligase && PF00586:AIR synthase related protein, N-terminal domain|PF02769:AIR synthase related protein, C-terminal domain	-	986	773	720	2285	2274	2532	128.09	112.93	110.756	259.893	266.666	267.246
YPTS_RS14030	185.639	329.084	386.442	26.0003	24.0259	13.2441	3.83794	1.32819e-36	1.76541e-35	-	NC_999999999.1	3094312	3095160	-	849	protein_coding	DUF4225 domain-containing protein && PF13988:Protein of unknown function (DUF4225)	-	182	287	319	29	26	16	29.0739	51.5592	60.3419	4.05601	3.74924	2.07664
YPTS_RS01460	2857.01	2795.49	2932.84	5488.75	5302.32	5462.38	-0.920903	1.75592e-36	2.32686e-35	fadA	NC_999999999.1	306599	307762	-	1164	protein_coding	acetyl-CoA C-acyltransferase FadA && PF00108:Thiolase, N-terminal domain|PF02803:Thiolase, C-terminal domain	Thiolase_N	2801	2438	2421	6122	5738	6599	326.362	319.457	334.024	624.524	603.51	624.703
YPTS_RS16255	102	127.276	129.622	445.591	481.441	418.846	-1.91123	2.04198e-36	2.69776e-35	-	NC_999999999.1	3578527	3579531	+	1005	protein_coding	sugar ABC transporter permease && PF02653:Branched-chain amino acid transport system / permease component	BPD_transp_2	100	111	107	497	521	506	13.495	16.8457	17.0983	58.7217	63.4671	55.4796
Novel00108	298.859	270.606	233.803	43.9315	39.7351	55.4598	2.5264	2.33959e-36	3.08164e-35	-	NC_999999999.1	742397	743669	-	1273	-	PF05943:Type VI secretion protein, EvpB/VC_A0108, tail sheath	-	293	236	193	49	43	67	31.2161	28.2758	24.3481	4.57063	4.1354	5.79956
YPTS_RS08130	155.039	231.62	193.827	7.17249	0.924072	4.13879	5.55633	3.29756e-36	4.3304e-35	-	NC_999999999.1	1774203	1775051	+	849	protein_coding	ACP S-malonyltransferase && PF00698:Acyl transferase domain	Acyl_transf_1	152	202	160	8	1	5	24.2815	36.2891	30.2655	1.1189	0.144201	0.64895
YPTS_RS04210	128.52	97.4639	94.4905	429.453	448.175	403.118	-1.99153	3.7227e-36	4.87406e-35	-	NC_999999999.1	920185	921186	+	1002	protein_coding	dihydroxyacetone kinase subunit DhaK && PF02733:Dak1 domain	-	126	85	78	479	485	487	17.0546	12.9385	12.5015	56.7644	59.2586	53.5562
YPTS_RS18875	194.819	174.288	172.021	23.3106	23.1018	16.5552	3.11117	3.76861e-36	4.91944e-35	-	NC_999999999.1	4169651	4170010	+	360	protein_coding	hypothetical protein && -	-	191	152	142	26	25	20	71.9565	64.3981	63.3464	8.57589	8.50187	6.12176
YPTS_RS15515	8215.05	7051.8	6945.05	3441.9	3334.97	3283.72	1.14284	7.1173e-36	9.26308e-35	mltD	NC_999999999.1	3414786	3416174	+	1389	protein_coding	murein transglycosylase D && PF01464:Transglycosylase SLT domain|PF01476:LysM domain	LysM	8054	6150	5733	3839	3609	3967	786.409	675.313	662.85	328.189	318.099	314.709
YPTS_RS20075	602.818	573.317	586.325	1339.46	1295.55	1280.54	-1.15113	7.75553e-36	1.00638e-34	glgX	NC_999999999.1	4428687	4430675	-	1989	protein_coding	glycogen debranching protein GlgX && PF02922:Carbohydrate-binding module 48 (Isoamylase N-terminal domain)	-	591	500	484	1494	1402	1547	40.2988	38.3413	39.0793	89.1917	86.2959	85.7046
YPTS_RS04305	321.299	310.738	287.106	68.1387	79.4702	57.9431	2.16576	1.23805e-35	1.60178e-34	-	NC_999999999.1	940327	941316	-	990	protein_coding	ABC transporter permease && PF02653:Branched-chain amino acid transport system / permease component	BPD_transp_2	315	271	237	76	86	70	43.1533	41.7509	38.4458	9.11564	10.6351	7.79133
YPTS_RS20320	1313.75	1099.62	990.938	3083.27	3081.78	2849.15	-1.4035	1.30835e-35	1.68773e-34	rsmJ	NC_999999999.1	4496362	4497132	-	771	protein_coding	16S rRNA (guanine(1516)-N(2))-methyltransferase RsmJ && PF04445:Putative SAM-dependent methyltransferase	-	1288	959	818	3439	3335	3442	226.569	189.713	170.386	529.647	529.564	491.932
YPTS_RS10330	273.359	368.07	369.482	63.6558	65.6091	74.4983	2.30666	1.31913e-35	1.69664e-34	-	NC_999999999.1	2252329	2254491	-	2163	protein_coding	SEL1-like repeat protein && PF08238:Sel1 repeat	-	268	321	305	71	71	90	16.8042	22.635	22.6454	3.89772	4.01864	4.58495
YPTS_RS01890	222.359	248.82	243.495	47.5177	48.9758	43.8712	2.34879	3.07972e-35	3.94944e-34	metC	NC_999999999.1	394233	395414	+	1182	protein_coding	cystathionine beta-lyase && PF01053:Cys/Met metabolism PLP-dependent enzyme	Cys_Met_Meta_PP	218	217	201	53	53	53	25.0137	28.001	27.3095	5.32435	5.48953	4.94091
YPTS_RS09025	13677.1	12375.6	12647.2	6822.83	6737.41	6697.4	0.933956	3.32115e-35	4.2466e-34	-	NC_999999999.1	1998567	1999931	-	1365	protein_coding	L-serine ammonia-lyase && PF03315:Serine dehydratase beta chain|PF03313:Serine dehydratase alpha chain	-	13409	10793	10440	7610	7291	8091	1332.3	1205.98	1228.3	662.004	653.93	653.158
YPTS_RS21580	1703.39	2201.54	2167.22	766.56	739.257	749.949	1.42794	5.7396e-35	7.31757e-34	yscT	NC_999999999.1	4761721	4762506	+	786	protein_coding	SctT family type III secretion system export apparatus subunit YscT && PF01311:Bacterial export proteins, family 1	-	1670	1920	1789	855	800	906	288.159	372.572	365.531	129.167	124.608	127.015
YPTS_RS01930	309.059	331.377	337.985	86.9664	84.0905	66.2207	2.04642	5.88274e-35	7.47826e-34	hutX	NC_999999999.1	402463	402972	-	510	protein_coding	heme utilization cystosolic carrier protein HutX && PF06228:Haem utilisation ChuX/HutX	-	303	289	279	97	91	80	80.5771	86.429	87.8557	22.5845	21.8448	17.285
YPTS_RS02975	93.8396	123.836	98.1247	394.487	472.201	403.118	-2.00898	7.00333e-35	8.87697e-34	lsrF	NC_999999999.1	629392	630267	-	876	protein_coding	3-hydroxy-5-phosphonooxypentane-2%2C4-dione thiolase && PF01791:DeoC/LacD family aldolase	-	92	108	81	440	511	487	14.2437	18.8041	14.8497	59.6427	71.4157	61.2595
YPTS_RS16715	4823.56	5243.56	5399.28	10206.5	9867.24	10021.7	-0.960644	7.18625e-35	9.08251e-34	gcvT	NC_999999999.1	3656498	3657595	-	1098	protein_coding	glycine cleavage system aminomethyltransferase GcvT && PF01571:Aminomethyltransferase folate-binding domain|PF08669:Glycine cleavage T-protein C-terminal barrel domain	GCV_T	4729	4573	4457	11384	10678	12107	584.125	635.23	651.893	1231.12	1190.6	1215.02
YPTS_RS10105	473.278	507.959	537.869	159.588	175.574	147.341	1.65529	7.68585e-35	9.68595e-34	-	NC_999999999.1	2198823	2199350	+	528	protein_coding	iron transporter && PF10634:Fe2+ transport protein	-	464	443	444	178	190	178	119.185	127.968	135.047	40.0308	44.0552	37.1479
YPTS_RS17175	515.098	713.206	726.85	179.312	168.181	146.513	1.98436	8.71605e-35	1.09527e-33	-	NC_999999999.1	3770816	3771229	-	414	protein_coding	hypothetical protein && -	-	505	622	600	200	182	177	165.436	229.151	232.748	57.3638	53.8206	47.1109
YPTS_RS14540	1021.02	824.43	735.33	2406.37	2335.13	2413.74	-1.46951	1.40333e-34	1.75838e-33	purC	NC_999999999.1	3202912	3203625	-	714	protein_coding	phosphoribosylaminoimidazolesuccinocarboxamide synthase && PF01259:SAICAR synthetase	-	1001	719	607	2684	2527	2916	190.141	153.59	136.529	446.368	433.295	450.026
YPTS_RS13940	123.42	189.195	188.981	8.06905	10.1648	9.9331	4.15056	1.54818e-34	1.93434e-33	-	NC_999999999.1	3070600	3071361	-	762	protein_coding	fimbria/pilus periplasmic chaperone && PF02753:Pili assembly chaperone PapD, C-terminal domain|PF00345:Pili and flagellar-assembly chaperone, PapD N-terminal domain	-	121	165	156	9	11	12	21.5362	33.0264	32.878	1.40248	1.76732	1.7353
YPTS_RS09270	42.8398	57.3317	52.0909	268.968	304.944	246.672	-2.43474	2.0521e-34	2.55664e-33	fliQ	NC_999999999.1	2051481	2051750	-	270	protein_coding	flagellar biosynthesis protein FliQ && PF01313:Bacterial export proteins, family 3	-	42	50	43	300	330	298	21.0972	28.2448	25.5765	131.937	149.633	121.619
YPTS_RS15040	747.657	728.113	799.535	1586.91	1661.48	1626.55	-1.09982	2.69487e-34	3.34792e-33	purL	NC_999999999.1	3321158	3325048	-	3891	protein_coding	phosphoribosylformylglycinamidine synthase && PF13507:CobB/CobQ-like glutamine amidotransferase domain|PF02769:AIR synthase related protein, C-terminal domain	-	733	635	660	1770	1798	1965	25.5495	24.8911	27.2407	54.0158	56.5725	55.6481
YPTS_RS12510	27.5399	20.6394	29.074	188.278	219.929	194.523	-2.96291	3.33443e-34	4.13072e-33	-	NC_999999999.1	2746017	2747066	-	1050	protein_coding	chemotaxis response regulator protein-glutamate methylesterase && PF00072:Response regulator receiver domain|PF01339:CheB methylesterase	CheB_methylest	27	18	24	210	238	235	3.48749	2.61466	3.67078	23.7486	27.7501	24.6619
YPTS_RS11895	2147.09	2193.51	2353.78	1103.67	1091.33	1086.85	1.02812	5.38602e-34	6.65341e-33	dtpA	NC_999999999.1	2609891	2611396	+	1506	protein_coding	dipeptide/tripeptide permease DtpA && PF00854:POT family	-	2105	1913	1943	1231	1181	1313	189.568	193.741	207.197	97.0603	96.0068	96.0702
YPTS_RS08935	194.819	237.353	188.981	33.1728	31.4184	33.9381	2.65499	6.20354e-34	7.64172e-33	-	NC_999999999.1	1978781	1981072	+	2292	protein_coding	TonB-dependent receptor && PF07715:TonB-dependent Receptor Plug Domain|PF00593:TonB dependent receptor	TonB_dep_Rec	191	207	156	37	34	41	11.3021	13.7749	10.9306	1.91688	1.81611	1.97114
Novel00258	100.98	89.4375	89.6448	331.728	354.843	361.731	-1.90143	7.17322e-34	8.81138e-33	-	NC_999999999.1	2053295	2054676	+	1382	-	PF16973:Flagellar motor switch protein FliN N-terminal|PF01052:Type III flagellar switch regulator (C-ring) FliN C-term|PF02154:Flagellar motor switch protein FliM	-	99	78	74	370	384	437	9.71552	8.60832	8.59923	31.7909	34.0173	34.8435
YPTS_RS13200	210.119	201.808	221.689	37.6556	42.5073	31.4548	2.50939	1.0826e-33	1.32611e-32	cdiA	NC_999999999.1	2901085	2908680	-	7596	protein_coding	contact-dependent inhibition toxin CdiA && PF13018:Extended Signal Peptide of Type V secretion system|PF04829:Pre-toxin domain with VENN motif|PF05860:haemagglutination activity domain|PF13332:Haemagluttinin repeat	-	206	176	183	42	46	38	3.67808	3.53394	3.86903	0.656558	0.741396	0.551248
YPTS_RS16270	425.338	588.223	562.097	125.519	138.611	95.1922	2.13425	1.7426e-33	2.12861e-32	-	NC_999999999.1	3582624	3583481	+	858	protein_coding	YaeF family permuted papain-like enzyme && PF05708:Permuted papain-like amidase enzyme, YaeF/YiiX, C92 family	-	417	513	464	140	150	115	65.9155	91.1931	86.8493	19.3753	21.4033	14.7693
YPTS_RS03525	385.559	372.656	399.767	122.829	121.053	114.231	1.69371	2.09163e-33	2.54783e-32	tssJ	NC_999999999.1	757499	757990	+	492	protein_coding	type VI secretion system lipoprotein TssJ && PF12790:Type VI secretion lipoprotein, VasD, EvfM, TssJ, VC_A0113	-	378	325	330	137	131	138	104.2	100.751	107.717	33.0647	32.5974	30.9074
YPTS_RS09370	160.139	231.62	230.169	717.249	668.104	760.71	-1.79187	2.14316e-33	2.60335e-32	fliT	NC_999999999.1	2069304	2069666	-	363	protein_coding	flagella biosynthesis regulatory protein FliT && PF05400:Flagellar protein FliT	-	157	202	190	800	723	919	58.6586	84.8744	84.0587	261.693	243.842	278.97
YPTS_RS05295	397.798	558.411	643.262	124.622	113.661	107.609	2.20795	2.86478e-33	3.47027e-32	-	NC_999999999.1	1159111	1159464	-	354	protein_coding	hypothetical protein && -	-	390	487	531	139	123	130	149.417	209.825	240.895	46.6251	42.5382	40.4659
YPTS_RS03510	492.658	517.132	511.218	118.346	173.725	144.03	1.80309	3.09651e-33	3.74062e-32	-	NC_999999999.1	755422	756525	+	1104	protein_coding	pentapeptide repeat-containing protein && PF13599:Pentapeptide repeats (9 copies)	-	483	451	422	132	188	174	59.3358	62.3074	61.3874	14.1976	20.8481	17.3672
YPTS_RS04520	158.099	184.608	210.786	22.414	27.7221	20.694	2.96818	3.37434e-33	4.06501e-32	-	NC_999999999.1	986331	987674	-	1344	protein_coding	anaerobic C4-dicarboxylate transporter && PF03605:Anaerobic c4-dicarboxylate membrane transporter	-	155	161	174	25	30	25	15.6412	18.2708	20.7915	2.20876	2.73275	2.0497
YPTS_RS03230	1544.27	1229.19	1218.68	3569.21	3525.33	3152.11	-1.35884	3.52205e-33	4.2313e-32	sltY	NC_999999999.1	685770	687689	+	1920	protein_coding	murein transglycosylase && PF01464:Transglycosylase SLT domain|PF14718:Soluble lytic murein transglycosylase L domain	-	1514	1072	1006	3981	3815	3808	106.946	85.158	84.1458	246.207	243.26	218.547
Novel00323	534.478	425.401	457.915	146.139	146.927	136.58	1.72466	6.88049e-33	8.24339e-32	-	NC_999999999.1	2927761	2928321	+	561	-	PF13505:Outer membrane protein beta-barrel domain	-	524	371	378	163	159	165	126.68	100.866	108.209	34.5011	34.6986	32.4093
YPTS_RS20790	377.399	403.615	399.767	66.3455	109.04	100.987	2.09428	1.03123e-32	1.23212e-31	-	NC_999999999.1	4611062	4613125	-	2064	protein_coding	alpha-amylase && PF00128:Alpha amylase, catalytic domain	-	370	352	330	74	118	122	24.3126	26.0115	25.6768	4.25726	6.99922	6.51327
YPTS_RS12480	172.379	223.594	226.535	29.5865	34.1906	33.9381	2.6684	1.25771e-32	1.49863e-31	-	NC_999999999.1	2739500	2740453	-	954	protein_coding	hypothetical protein && -	-	169	195	187	33	37	41	24.0258	31.1758	31.4796	4.10747	4.74822	4.7357
YPTS_RS18880	236.639	284.365	300.431	64.5524	60.0647	50.4933	2.23054	2.70284e-32	3.21183e-31	-	NC_999999999.1	4170270	4173128	+	2859	protein_coding	RHS repeat protein && -	-	232	248	248	72	65	61	11.0056	13.2303	13.9307	2.99038	2.7834	2.35106
YPTS_RS13640	1113.84	1167.27	1136.31	2169.68	2232.56	2248.19	-0.960803	3.53926e-32	4.19435e-31	purF	NC_999999999.1	3005064	3006581	-	1518	protein_coding	amidophosphoribosyltransferase && PF00156:Phosphoribosyl transferase domain|PF13522:Glutamine amidotransferase domain	Pribosyltran	1092	1018	938	2420	2416	2716	97.5641	102.284	99.2355	189.301	194.851	197.155
YPTS_RS07865	1706.45	1935.52	1870.43	3604.18	3927.3	3739.81	-1.03233	3.86196e-32	4.56442e-31	-	NC_999999999.1	1718954	1720144	-	1191	protein_coding	aspartate/tyrosine/aromatic aminotransferase && PF00155:Aminotransferase class I and II	Aminotran_1_2	1673	1688	1544	4020	4250	4518	190.512	216.169	208.196	400.796	436.872	418.007
YPTS_RS08290	150.959	295.832	259.243	17.9312	24.9499	10.7609	3.72725	4.31575e-32	5.08701e-31	darD	NC_999999999.1	1817439	1818107	-	669	protein_coding	darobactin export ABC transporter ATP-binding protein && PF00005:ABC transporter|PF07673:Protein of unknown function (DUF1602)	ABC_tran	148	258	214	20	27	13	30.0037	58.8201	51.3716	3.54987	4.941	2.14124
YPTS_RS05740	176.459	290.098	310.123	34.9659	31.4184	33.9381	2.94909	5.51507e-32	6.48317e-31	-	NC_999999999.1	1254091	1254342	+	252	protein_coding	hypothetical protein && -	-	173	253	256	39	34	41	93.1075	153.127	163.146	18.3769	16.5179	17.928
YPTS_RS03490	249.899	298.125	290.74	60.0696	73.9257	61.2541	2.10348	6.02329e-32	7.06162e-31	tssG	NC_999999999.1	747123	748106	+	984	protein_coding	type VI secretion system baseplate subunit TssG && PF06996:Type VI secretion, VasB, ImpH, VC_A0111	-	245	260	240	67	80	74	33.7684	40.3005	39.1699	8.08515	9.95341	8.28677
YPTS_RS09135	323.339	290.098	312.545	738.766	821.5	875.769	-1.39509	8.49633e-32	9.93434e-31	flhA	NC_999999999.1	2020936	2023014	+	2079	protein_coding	flagellar biosynthesis protein FlhA && PF00771:FHIPEP family	-	317	253	258	824	889	1058	20.6797	18.5609	19.9297	47.0632	52.3509	56.0764
YPTS_RS09335	41.8198	63.0649	56.9366	297.658	281.842	243.361	-2.35333	1.06246e-31	1.23897e-30	-	NC_999999999.1	2062879	2063046	+	168	protein_coding	hypothetical protein && -	-	41	55	47	332	305	294	33.0989	49.9327	44.9288	234.659	222.263	192.835
YPTS_RS12380	196.859	303.858	371.905	40.3453	41.5832	35.5936	2.89146	1.7216e-31	2.00228e-30	-	NC_999999999.1	2715803	2716345	-	543	protein_coding	type 1 fimbrial protein && PF16970:Type-1 fimbrial protein, A	-	193	265	307	45	45	43	48.2055	74.4352	90.7976	9.84059	10.1459	8.72604
YPTS_RS10150	401.878	405.909	368.271	113.863	129.37	128.303	1.66277	2.10462e-31	2.44125e-30	pgaA	NC_999999999.1	2208128	2210596	+	2469	protein_coding	poly-beta-1%2C6 N-acetyl-D-glucosamine export porin PgaA && -	-	394	354	304	127	140	155	21.6428	21.8683	19.7737	6.10789	6.94199	6.91766
YPTS_RS12375	157.079	224.74	233.803	12.5519	30.4944	18.2107	3.33312	2.44131e-31	2.8243e-30	-	NC_999999999.1	2714820	2715599	-	780	protein_coding	fimbrial chaperone && PF02753:Pili assembly chaperone PapD, C-terminal domain|PF00345:Pili and flagellar-assembly chaperone, PapD N-terminal domain	-	154	196	193	14	33	22	26.7772	38.326	39.7373	2.13129	5.1796	3.10797
YPTS_RS16950	637.498	615.743	652.953	262.692	252.272	255.777	1.30622	2.63339e-31	3.03847e-30	-	NC_999999999.1	3713925	3715958	+	2034	protein_coding	TonB-dependent siderophore receptor && PF07715:TonB-dependent Receptor Plug Domain|PF00593:TonB dependent receptor	TonB_dep_Rec	625	537	539	293	273	309	41.6743	40.2676	42.5573	17.1051	16.4319	16.74
YPTS_RS10350	211.139	259.139	251.975	55.5868	39.7351	48.01	2.33008	2.74596e-31	3.16002e-30	-	NC_999999999.1	2258200	2258859	-	660	protein_coding	class I SAM-dependent methyltransferase && PF08242:Methyltransferase domain	Methyltransf_12	207	226	208	62	43	58	42.5369	52.2272	50.6122	11.1547	7.9763	9.68351
YPTS_RS11240	1010.82	1120.26	1095.12	2155.33	2118.9	2229.15	-1.01215	3.13721e-31	3.60079e-30	-	NC_999999999.1	2448947	2451013	-	2067	protein_coding	carbon starvation protein A && PF02554:Carbon starvation protein CstA|PF13722:5TM C-terminal transporter carbon starvation CstA	-	991	977	904	2404	2293	2693	65.0238	72.0918	70.2366	138.103	135.813	143.564
YPTS_RS04350	292.739	424.255	364.636	1022.98	1055.29	1044.63	-1.5321	5.00715e-31	5.73201e-30	cybB	NC_999999999.1	951867	952397	-	531	protein_coding	cytochrome b561 && PF00033:Cytochrome b/b6/petB	-	287	370	301	1141	1142	1262	73.3038	106.277	91.0349	255.152	263.299	261.887
YPTS_RS19940	5226.46	4485.63	4726.95	9962.59	9913.44	9238.61	-1.01152	5.64009e-31	6.43971e-30	pckA	NC_999999999.1	4395166	4396785	+	1620	protein_coding	phosphoenolpyruvate carboxykinase (ATP) && PF01293:Phosphoenolpyruvate carboxykinase	-	5124	3912	3902	11112	10728	11161	428.976	368.312	386.819	814.49	810.739	759.166
YPTS_RS19305	4767.46	4510.86	4766.92	2563.27	2616.97	2567.71	0.858261	6.53328e-31	7.44012e-30	malE	NC_999999999.1	4271530	4272741	+	1212	protein_coding	maltose/maltodextrin ABC transporter substrate-binding protein MalE && PF13416:Bacterial extracellular solute-binding protein	-	4674	3934	3935	2859	2832	3102	523.028	495.067	521.408	280.105	286.067	282.025
YPTS_RS20515	2291.93	2423.98	2434.95	1252.5	1254.89	1196.94	0.94884	6.95413e-31	7.89881e-30	hutH	NC_999999999.1	4550114	4551646	-	1533	protein_coding	histidine ammonia-lyase && PF00221:Aromatic amino acid lyase	-	2247	2114	2010	1397	1358	1446	198.792	210.327	210.567	108.209	108.451	103.938
YPTS_RS17560	205.019	168.555	173.233	26.0003	26.7981	33.1103	2.66789	7.94273e-31	8.99833e-30	fliF	NC_999999999.1	3890222	3891862	-	1641	protein_coding	flagellar M-ring protein FliF && PF08345:Flagellar M-ring protein C-terminal|PF01514:Secretory protein of YscJ/FliF family	-	201	147	143	29	29	40	16.6122	13.6628	13.9947	2.09845	2.16355	2.68596
YPTS_RS20520	5011.24	4158.84	4069.15	1965.26	2008.93	1957.65	1.15864	8.27465e-31	9.35014e-30	hutU	NC_999999999.1	4551643	4553334	-	1692	protein_coding	urocanate hydratase && PF01175:Urocanase	Urocanase	4913	3627	3359	2192	2174	2365	393.809	326.948	318.82	153.833	157.303	154.021
YPTS_RS17195	189.719	288.952	281.049	43.9315	41.5832	28.1438	2.74363	1.25519e-30	1.41468e-29	-	NC_999999999.1	3773651	3774166	-	516	protein_coding	hypothetical protein && -	-	186	252	232	49	45	34	48.888	74.4874	72.2061	11.276	10.6768	7.26069
Novel00322	336.599	323.351	346.465	95.9321	75.7739	104.298	1.863	1.95218e-30	2.19457e-29	-	NC_999999999.1	2824775	2826181	+	1407	-	PF02378:Phosphotransferase system, EIIC|PF00367:phosphotransferase system, EIIB	-	330	282	286	107	82	126	31.8096	30.5694	32.6443	9.03022	7.13505	9.86791
YPTS_RS14445	1992.05	1731.42	1750.5	873.251	830.74	865.008	1.09184	5.42406e-30	6.08191e-29	napF	NC_999999999.1	3179957	3180460	-	504	protein_coding	ferredoxin-type protein NapF && PF12838:4Fe-4S dicluster domain|PF13187:4Fe-4S dicluster domain	-	1953	1510	1445	974	899	1045	525.546	456.96	460.44	229.476	218.377	228.473
YPTS_RS06885	2197.07	2419.4	2396.18	4339.36	4623.13	4395.4	-0.93	5.80325e-30	6.49044e-29	nrdB	NC_999999999.1	1491965	1493095	-	1131	protein_coding	ribonucleotide-diphosphate reductase subunit beta && PF00268:Ribonucleotide reductase, small chain	-	2154	2110	1978	4840	5003	5310	258.299	284.546	280.866	508.149	541.558	517.346
YPTS_RS02225	1759.49	1668.35	1748.07	3202.52	3160.32	3132.24	-0.875234	5.91888e-30	6.60287e-29	-	NC_999999999.1	473059	474360	-	1302	protein_coding	anaerobic C4-dicarboxylate transporter && PF03605:Anaerobic c4-dicarboxylate membrane transporter	-	1725	1455	1443	3572	3420	3784	179.687	170.445	177.988	325.768	321.582	320.25
YPTS_RS02470	3188.51	3055.78	3106.07	5692.27	5517.63	5417.68	-0.830329	8.51368e-30	9.47337e-29	-	NC_999999999.1	521052	521672	+	621	protein_coding	peptidylprolyl isomerase && PF00254:FKBP-type peptidyl-prolyl cis-trans isomerase|PF01346:Domain amino terminal to FKBP-type peptidyl-prolyl isomerase	FKBP_C	3126	2665	2564	6349	5971	6545	682.71	654.542	663.074	1214.01	1177.15	1161.36
YPTS_RS17095	115.26	126.13	140.524	9.86217	3.69629	4.96655	4.36549	8.76137e-30	9.72423e-29	-	NC_999999999.1	3747848	3748243	-	396	protein_coding	lipoprotein && -	-	113	110	116	11	4	6	38.701	42.3672	47.0434	3.29842	1.23664	1.66957
YPTS_RS09390	2041.01	1450.49	1394.34	4622.67	4592.64	4826.66	-1.52217	1.06441e-29	1.1784e-28	-	NC_999999999.1	2073239	2073961	+	723	protein_coding	RNA polymerase sigma factor FliA && PF04542:Sigma-70 region 2|PF04545:Sigma-70, region 4|PF04539:Sigma-70 region 3	Sigma70_r4	2001	1265	1151	5156	4970	5831	375.36	266.86	255.666	846.805	841.58	888.697
YPTS_RS04635	346.799	314.178	308.911	744.146	775.296	803.754	-1.25863	1.15806e-29	1.27884e-28	trxC	NC_999999999.1	1012547	1012984	-	438	protein_coding	thioredoxin TrxC && PF00085:Thioredoxin	-	340	274	255	830	839	971	105.279	95.4132	93.4979	225.016	234.512	244.283
YPTS_RS16240	886.377	890.935	866.163	1688.22	1691.98	1709.32	-0.944947	1.9911e-29	2.19322e-28	-	NC_999999999.1	3573715	3574950	-	1236	protein_coding	extracellular solute-binding protein && PF13416:Bacterial extracellular solute-binding protein	-	869	777	715	1883	1831	2065	95.3543	95.8815	92.9016	180.901	181.362	184.099
YPTS_RS13765	1184.22	1233.78	1205.36	2244.09	2234.41	2311.1	-0.90628	2.15774e-29	2.37081e-28	fadJ	NC_999999999.1	3031736	3034078	-	2343	protein_coding	fatty acid oxidation complex subunit alpha FadJ && PF00378:Enoyl-CoA hydratase/isomerase|PF00725:3-hydroxyacyl-CoA dehydrogenase, C-terminal domain|PF02737:3-hydroxyacyl-CoA dehydrogenase, NAD binding domain	3HCDH_N	1161	1076	995	2503	2418	2792	67.2046	70.0442	68.2004	126.852	126.346	131.308
Novel00034	150.959	196.074	203.518	25.1037	33.2666	26.4883	2.69794	3.0384e-29	3.33006e-28	-	NC_999999999.1	129800	130509	-	710	-	PF06438:Heme-binding protein A (HasA)	-	148	171	168	28	36	32	28.2711	36.7341	38.0003	4.68283	6.20757	4.96639
YPTS_RS09460	976.136	1030.82	1056.35	2044.16	1985.83	1931.99	-0.96126	4.6587e-29	5.09312e-28	wrbA	NC_999999999.1	2089599	2090198	-	600	protein_coding	NAD(P)H:quinone oxidoreductase && PF03358:NADPH-dependent FMN reductase	FMN_red	957	899	872	2280	2149	2334	216.321	228.529	233.4	451.224	438.493	428.646
YPTS_RS16095	474.298	630.649	709.89	148.829	186.662	150.652	1.89995	4.85842e-29	5.29822e-28	yapM	NC_999999999.1	3535049	3537235	+	2187	protein_coding	autotransporter YapM && PF03797:Autotransporter beta-domain	-	465	550	586	166	202	182	28.8365	38.3571	43.0313	9.01297	11.3078	9.17004
YPTS_RS14480	1510.61	1676.38	1639.05	3224.93	3044.82	3026.29	-0.946239	7.36846e-29	8.01549e-28	-	NC_999999999.1	3189398	3191068	-	1671	protein_coding	sulfatase-like hydrolase/transferase && PF00884:Sulfatase	Sulfatase	1481	1462	1353	3597	3295	3656	120.204	133.445	130.034	255.607	241.41	241.09
YPTS_RS19260	198.899	249.966	214.421	49.3109	48.9758	45.5267	2.20551	7.44881e-29	8.08279e-28	tssE	NC_999999999.1	4262662	4263102	-	441	protein_coding	type VI secretion system baseplate subunit TssE && PF04965:Gene 25-like lysozyme	-	195	218	177	55	53	55	59.9701	75.3963	64.4571	14.8092	14.7134	13.7427
Novel00496	653.817	574.464	502.738	207.106	197.751	195.351	1.53001	7.63891e-29	8.26855e-28	-	NC_999999999.1	4709966	4710671	+	706	-	PF09632:Rac1-binding domain	-	641	501	415	231	214	236	123.138	108.234	94.4016	38.8522	37.1096	36.8346
YPTS_RS07745	119.34	133.01	110.239	8.96561	3.69629	7.44983	4.16396	8.31683e-29	8.98013e-28	-	NC_999999999.1	1687014	1688108	+	1095	protein_coding	YadA-like family protein && PF03895:YadA-like C-terminal region|PF05662:Coiled stalk of trimeric autotransporter adhesin	-	117	116	91	10	4	9	14.4914	16.1576	13.3464	1.08441	0.447222	0.905685
YPTS_RS13025	1291.32	1420.68	1299.85	545.109	575.697	651.446	1.1778	9.57247e-29	1.03104e-27	-	NC_999999999.1	2861106	2862641	-	1536	protein_coding	glucan biosynthesis protein G && PF04349:Periplasmic glucan biosynthesis protein, MdoG	-	1266	1239	1073	608	623	787	111.784	123.03	112.187	47.0025	49.6563	56.4589
YPTS_RS21515	1851.29	2825.31	2702.67	813.181	788.233	815.342	1.60985	9.92696e-29	1.0666e-27	lcrR	NC_999999999.1	4751799	4752239	-	441	protein_coding	type III secretion system chaperone LcrR && PF09621:Type III secretion system regulator (LcrR)	-	1815	2464	2231	907	853	985	558.184	852.186	812.45	244.218	236.803	246.12
Novel00065	182.579	111.224	116.296	5.37937	5.54443	4.96655	4.69595	1.074e-28	1.15113e-27	-	NC_999999999.1	461024	461160	+	137	-	-	-	179	97	96	6	6	6	177.203	107.99	112.535	5.20043	5.36177	4.82591
YPTS_RS01685	489.598	419.668	398.556	1022.08	1003.54	1041.32	-1.22731	1.11511e-28	1.19227e-27	purD	NC_999999999.1	351390	352676	-	1287	protein_coding	phosphoribosylamine--glycine ligase && PF01071:Phosphoribosylglycinamide synthetase, ATP-grasp (A) domain|PF02843:Phosphoribosylglycinamide synthetase, C domain|PF02844:Phosphoribosylglycinamide synthetase, N domain	-	480	366	329	1140	1086	1258	50.5827	43.3745	41.0538	105.18	103.307	107.709
YPTS_RS02015	230.519	295.832	282.26	55.5868	45.2795	70.3595	2.23265	1.38686e-28	1.47588e-27	-	NC_999999999.1	420775	421518	+	744	protein_coding	fimbria/pilus periplasmic chaperone && PF00345:Pili and flagellar-assembly chaperone, PapD N-terminal domain	-	226	258	233	62	49	85	41.1978	52.8906	50.2943	9.89526	8.06307	12.5891
YPTS_RS02780	422.278	429.988	410.67	154.209	158.016	139.063	1.48632	1.38712e-28	1.47588e-27	-	NC_999999999.1	586130	587443	+	1314	protein_coding	sugar ABC transporter substrate-binding protein && PF01547:Bacterial extracellular solute-binding protein	SBP_bac_1	414	375	339	172	171	168	42.7311	43.5279	41.4324	15.5432	15.9323	14.0884
Novel00509	173.399	169.702	175.655	1.79312	3.69629	0.827759	6.39269	1.45568e-28	1.54507e-27	-	NC_999999999.1	4744406	4744830	+	425	-	PF12468:Type III secretion system leucine rich repeat protein	-	170	148	145	2	4	1	54.2499	53.1135	54.7917	0.558791	1.15225	0.259275
YPTS_RS06745	99.9596	128.423	145.37	5.37937	6.4685	7.44983	4.26749	1.47658e-28	1.56346e-27	phnD	NC_999999999.1	1457921	1458850	+	930	protein_coding	phosphonate ABC transporter substrate-binding protein && PF12974:ABC transporter, phosphonate, periplasmic substrate-binding protein	-	98	112	120	6	7	9	14.2916	18.3682	20.7221	0.766085	0.921493	1.06637
YPTS_RS11810	929.216	835.896	881.911	1719.6	1793.62	1737.47	-0.987464	1.58537e-28	1.67459e-27	tyrR	NC_999999999.1	2593350	2594927	-	1578	protein_coding	transcriptional regulator TyrR && PF00158:Sigma-54 interaction domain	Sigma54_activat	911	729	728	1918	1941	2099	78.2979	70.4616	74.0901	144.328	150.59	146.573
YPTS_RS17555	161.159	150.209	159.907	18.8278	29.5703	23.1772	2.72215	2.14474e-28	2.25999e-27	-	NC_999999999.1	3889207	3890250	-	1044	protein_coding	flagellar motor switch protein FliG && PF01706:FliG C-terminal domain|PF14842:FliG N-terminal domain|PF14841:FliG middle domain	-	158	131	132	21	32	28	20.5256	19.1383	20.3053	2.38851	3.75255	2.95533
YPTS_RS19250	292.739	235.06	258.032	66.3455	63.7609	70.3595	1.97115	2.82291e-28	2.96745e-27	tssG	NC_999999999.1	4259790	4260878	-	1089	protein_coding	type VI secretion system baseplate subunit TssG && PF06996:Type VI secretion, VasB, ImpH, VC_A0111	-	287	205	213	74	69	85	35.7432	28.7116	31.4114	8.06886	7.75708	8.60082
YPTS_RS08870	252.959	267.166	276.203	77.1043	73.0017	58.7709	1.93306	2.96852e-28	3.11303e-27	-	NC_999999999.1	1967633	1967866	-	234	protein_coding	membrane protein && PF13996:YobH-like protein	-	248	233	228	86	79	71	143.739	151.87	156.479	43.6406	41.3322	33.4342
YPTS_RS07340	364.139	439.161	414.304	113.863	140.459	131.614	1.65658	3.60088e-28	3.76714e-27	psaC	NC_999999999.1	1588877	1591348	+	2472	protein_coding	fimbrial usher PsaC && PF13954:PapC N-terminal domain|PF13953:PapC C-terminal domain|PF00577:Outer membrane usher protein	-	357	383	342	127	152	159	19.5866	23.631	22.2184	6.10048	7.52787	7.08757
YPTS_RS21525	1455.53	2184.34	2081.21	644.628	641.306	639.03	1.57084	4.11571e-28	4.29546e-27	yscY	NC_999999999.1	4754337	4754681	-	345	protein_coding	type III secretion system chaperone YscY && -	-	1427	1905	1718	719	694	772	560.975	842.186	799.724	247.468	246.273	246.574
YPTS_RS17125	130.559	128.423	125.987	7.17249	17.5574	8.27759	3.55739	4.83936e-28	5.0387e-27	-	NC_999999999.1	3755321	3756544	-	1224	protein_coding	MFS transporter && PF07690:Major Facilitator Superfamily	MFS_1	128	112	104	8	19	10	14.183	13.9562	13.6454	0.776099	1.90042	0.900259
YPTS_RS13925	112.2	155.942	121.142	13.4484	4.62036	5.79431	4.03031	7.35903e-28	7.64395e-27	-	NC_999999999.1	3067207	3067815	-	609	protein_coding	type 1 fimbrial protein && PF00419:Fimbrial protein	-	110	136	100	15	5	7	24.4971	34.0607	26.3705	2.92471	1.00515	1.26657
YPTS_RS12540	781.317	717.793	748.655	1456.02	1486.83	1561.98	-1.00261	7.97918e-28	8.26847e-27	cheW	NC_999999999.1	2756073	2756570	-	498	protein_coding	chemotaxis protein CheW && PF01584:CheW-like domain	-	766	626	618	1624	1609	1887	208.612	191.724	199.294	387.227	395.552	417.534
YPTS_RS14990	5350.9	4420.27	4445.9	9717.83	9637.14	9743.55	-1.03301	1.25606e-27	1.29852e-26	-	NC_999999999.1	3307599	3308852	-	1254	protein_coding	serine hydroxymethyltransferase && PF00464:Serine hydroxymethyltransferase	SHMT	5246	3855	3670	10839	10429	11771	567.374	468.877	470.007	1026.36	1018.17	1034.34
YPTS_RS18965	882.297	1010.18	1006.69	443.798	378.869	365.042	1.28723	1.72883e-27	1.78306e-26	panF	NC_999999999.1	4194448	4195902	+	1455	protein_coding	sodium/panthothenate symporter && PF00474:Sodium:solute symporter family	-	865	881	831	495	410	441	80.6292	92.3517	91.7221	40.3972	34.4983	33.3983
YPTS_RS04215	100.98	84.8509	86.0105	318.279	363.16	294.682	-1.83964	2.1939e-27	2.25739e-26	dhaL	NC_999999999.1	921193	921867	+	675	protein_coding	dihydroxyacetone kinase subunit L && PF02734:DAK2 domain	-	99	74	71	355	393	356	19.8916	16.7209	16.8924	62.4501	71.2797	58.1159
YPTS_RS09430	16304.6	15134.4	15340.2	26423.5	26679.8	26275.5	-0.762823	2.37104e-27	2.43393e-26	putA	NC_999999999.1	2079830	2083801	-	3972	protein_coding	trifunctional transcriptional regulator/proline dehydrogenase/L-glutamate gamma-semialdehyde dehydrogenase && PF14850:DNA-binding domain of Proline dehydrogenase|PF01619:Proline dehydrogenase|PF00171:Aldehyde dehydrogenase family	Aldedh	15985	13199	12663	29472	28872	31743	545.811	506.832	511.992	881.067	889.907	880.618
YPTS_RS00885	103.02	215.567	186.558	2.68968	1.84814	3.31103	5.99267	2.54593e-27	2.60734e-26	-	NC_999999999.1	185321	185851	-	531	protein_coding	type 1 fimbrial protein && PF16970:Type-1 fimbrial protein, A	-	101	188	154	3	2	4	25.7968	54.0002	46.576	0.670865	0.461119	0.830069
YPTS_RS08260	115.26	153.649	215.632	0.896561	0.924072	5.79431	5.93762	4.38871e-27	4.48407e-26	-	NC_999999999.1	1809690	1810313	-	624	protein_coding	hypothetical protein && PF16809:NleF caspase inhibitor	-	113	134	178	1	1	7	24.5603	32.7531	45.8112	0.190294	0.196197	1.23612
YPTS_RS11305	136.679	122.69	107.816	6.27593	10.1648	14.0719	3.58037	4.49022e-27	4.5771e-26	-	NC_999999999.1	2465281	2467428	+	2148	protein_coding	type I secretion system permease/ATPase && PF00005:ABC transporter|PF00664:ABC transporter transmembrane region	ABC_membrane	134	107	89	7	11	17	8.46076	7.59769	6.65413	0.386966	0.626954	0.872094
YPTS_RS06875	1009.8	1020.5	1059.99	1871.12	2042.2	2003.18	-0.93736	4.77576e-27	4.85683e-26	eco	NC_999999999.1	1491160	1491669	-	510	protein_coding	serine protease inhibitor ecotin && PF03974:Ecotin	-	990	890	875	2087	2210	2420	263.272	266.166	275.533	485.916	530.517	522.87
sRNA00053	122.4	116.957	142.947	15.2415	12.0129	15.7274	3.14729	5.0764e-27	5.15061e-26	-	NC_999999999.1	2445918	2446234	+	317	-	-	-	120	102	118	17	13	19	51.3406	49.0764	59.7804	6.36793	5.02066	6.60455
YPTS_RS14365	97.9196	151.356	113.873	3.58624	7.39257	5.79431	4.43717	5.24365e-27	5.30799e-26	-	NC_999999999.1	3165931	3166347	-	417	protein_coding	hypothetical protein && -	-	96	132	94	4	8	7	31.223	48.2803	36.2016	1.13902	2.34872	1.84974
YPTS_RS00365	1389.23	1171.86	1244.12	562.144	578.469	605.919	1.12386	5.27617e-27	5.32856e-26	cpxR	NC_999999999.1	75790	76488	-	699	protein_coding	envelope stress response regulator transcription factor CpxR && PF00486:Transcriptional regulatory protein, C terminal|PF00072:Response regulator receiver domain	Response_reg	1362	1022	1027	627	626	732	264.265	223	235.955	106.512	109.641	115.394
YPTS_RS19180	126.48	141.036	145.37	20.6209	18.4814	19.8662	2.80529	6.44892e-27	6.49795e-26	-	NC_999999999.1	4237669	4237950	-	282	protein_coding	hypothetical protein && -	-	124	123	120	23	20	24	59.6364	66.5255	68.3389	9.68473	8.68276	9.37801
YPTS_RS06265	7073.67	5910.9	6356.3	12482.8	12160.8	12759.1	-0.951331	7.26382e-27	7.30222e-26	grpE	NC_999999999.1	1362157	1362735	+	579	protein_coding	nucleotide exchange factor GrpE && PF01025:GrpE	-	6935	5155	5247	13923	13160	15414	1624.45	1357.94	1455.35	2855.37	2782.62	2933.5
YPTS_RS03480	240.719	253.406	317.391	71.7249	70.2294	59.5986	2.00951	7.44772e-27	7.46992e-26	-	NC_999999999.1	744810	745253	+	444	protein_coding	type VI secretion system baseplate subunit TssE && PF04965:Gene 25-like lysozyme	-	236	221	262	80	76	72	72.0888	75.9174	94.7664	21.3952	20.956	17.8689
YPTS_RS07900	568.138	723.526	722.004	253.727	248.575	248.328	1.42221	8.88953e-27	8.89563e-26	-	NC_999999999.1	1731359	1731910	+	552	protein_coding	cell division protein ZapC && PF07126:Cell-division protein ZapC	-	557	631	596	283	269	300	136.853	174.35	173.398	60.8774	59.661	59.8868
YPTS_RS05005	651.778	725.819	719.581	310.21	307.716	299.649	1.19194	1.00401e-26	1.0024e-25	ggt	NC_999999999.1	1098829	1100592	-	1764	protein_coding	gamma-glutamyltransferase && PF01019:Gamma-glutamyltranspeptidase	-	639	633	594	346	333	362	49.1294	54.7315	54.0784	23.2909	23.1112	22.613
YPTS_RS19100	1248.48	1038.85	995.784	2328.37	2397.04	2369.05	-1.11034	1.36314e-26	1.35787e-25	-	NC_999999999.1	4221696	4223345	-	1650	protein_coding	Na+/H+ antiporter && PF00999:Sodium/hydrogen exchanger family	Na_H_Exchanger	1224	906	822	2597	2594	2862	100.609	83.7484	80.0062	186.895	192.47	191.132
YPTS_RS08490	779.277	861.122	803.169	329.935	359.464	382.425	1.18792	1.43999e-26	1.43115e-25	galU	NC_999999999.1	1870597	1871490	+	894	protein_coding	UTP--glucose-1-phosphate uridylyltransferase GalU && PF00483:Nucleotidyl transferase	-	764	751	663	368	389	462	115.903	128.125	119.1	48.8786	53.2708	56.9447
YPTS_RS14560	1236.24	1340.42	1388.28	2478.99	2525.49	2447.68	-0.911066	1.50648e-26	1.49384e-25	bcp	NC_999999999.1	3206390	3206860	+	471	protein_coding	thioredoxin-dependent thiol peroxidase && PF00578:AhpC/TSA family	-	1212	1169	1146	2765	2733	2957	348.996	378.552	390.751	697.08	710.388	691.798
YPTS_RS07515	112.2	118.103	159.907	3.58624	2.77221	2.48328	5.46581	1.51434e-26	1.49824e-25	-	NC_999999999.1	1628484	1629410	+	927	protein_coding	prohibitin family protein && PF01145:SPFH domain / Band 7 family	-	110	103	132	4	3	3	16.0936	16.9469	22.8681	0.512376	0.396204	0.356607
YPTS_RS03625	507.958	568.731	488.201	196.347	186.662	144.03	1.5724	1.80669e-26	1.78344e-25	leuA	NC_999999999.1	785208	786770	-	1563	protein_coding	2-isopropylmalate synthase && PF08502:LeuA allosteric (dimerisation) domain|PF00682:HMGL-like	HMGL-like	498	496	403	219	202	174	43.2125	48.401	41.4078	16.6377	15.8223	12.267
YPTS_RS05315	7693.83	6888.98	6487.13	3467	3626.98	3724.91	0.961785	1.87756e-26	1.84923e-25	-	NC_999999999.1	1164103	1165290	-	1188	protein_coding	efflux RND transporter periplasmic adaptor subunit && PF00529:HlyD membrane-fusion protein of T1SS|PF13533:Biotin-lipoyl like	HlyD	7543	6008	5355	3867	3925	4500	861.126	771.339	723.9	386.515	404.483	417.393
YPTS_RS15110	96.8996	139.889	167.175	9.86217	6.4685	13.2441	3.75574	2.3462e-26	2.3056e-25	-	NC_999999999.1	3338260	3339114	+	855	protein_coding	hypothetical protein && -	-	95	122	138	11	7	16	15.0694	21.7634	25.9208	1.52769	1.00233	2.06207
YPTS_RS21170	704.817	1557.13	1699.62	59.173	53.5962	72.8428	4.41453	2.72302e-26	2.6699e-25	yscA	NC_999999999.1	4695747	4695845	+	99	protein_coding	type III secretion system protein YscA && -	-	691	1358	1403	66	58	88	946.633	2092.17	2275.93	79.1621	71.7249	97.9482
YPTS_RS04995	477.358	452.921	465.184	168.554	195.903	161.413	1.40997	2.77319e-26	2.71301e-25	malZ	NC_999999999.1	1095957	1097786	+	1830	protein_coding	maltodextrin glucosidase && PF02903:Alpha amylase, N-terminal ig-like domain|PF00128:Alpha amylase, catalytic domain	-	468	395	384	188	212	195	34.6844	32.9214	33.6989	12.1988	14.1828	11.7417
YPTS_RS16265	309.059	643.262	642.051	97.7252	75.7739	92.709	2.57998	2.90406e-26	2.8347e-25	-	NC_999999999.1	3581730	3582248	+	519	protein_coding	hypothetical protein && -	-	303	561	530	109	82	112	79.1798	164.865	164	24.9384	19.343	23.7793
YPTS_RS14875	185.639	209.834	210.786	47.5177	40.6591	51.321	2.11516	2.96483e-26	2.88757e-25	-	NC_999999999.1	3279395	3281815	-	2421	protein_coding	peptidase inhibitor family I36 protein && PF00030:Beta/Gamma crystallin|PF08964:Beta/Gamma crystallin	Crystall	182	183	174	53	44	62	10.1957	11.5289	11.5422	2.5995	2.22503	2.82193
YPTS_RS04320	1369.85	1472.28	1657.22	726.215	671.8	687.867	1.1083	3.33821e-26	3.244e-25	-	NC_999999999.1	944137	944946	-	810	protein_coding	DeoR/GlpR transcriptional regulator && PF08220:DeoR-like helix-turn-helix domain|PF00455:DeoR C terminal sensor domain	DeoR	1343	1284	1368	810	727	831	224.869	241.775	271.229	118.743	109.882	113.048
YPTS_RS06805	854.757	809.524	849.203	387.314	389.034	411.396	1.08112	3.51735e-26	3.4105e-25	-	NC_999999999.1	1471848	1472780	+	933	protein_coding	ABC transporter substrate-binding protein && PF04069:Substrate binding domain of ABC-type glycine betaine transport system	-	838	706	701	432	421	497	121.815	115.413	120.662	54.9808	55.243	58.698
YPTS_RS11515	327.419	338.257	311.334	705.594	721.7	764.021	-1.16514	3.63013e-26	3.51207e-25	-	NC_999999999.1	2518531	2520069	-	1539	protein_coding	sugar ABC transporter ATP-binding protein && PF00005:ABC transporter	ABC_tran	321	295	257	787	781	923	28.2882	29.2358	26.8182	60.7218	62.1283	66.0864
YPTS_RS15475	570.178	648.995	632.359	263.589	267.981	255.777	1.23308	8.47109e-26	8.1775e-25	proX	NC_999999999.1	3407607	3408611	+	1005	protein_coding	glycine betaine/L-proline ABC transporter substrate-binding protein ProX && PF04069:Substrate binding domain of ABC-type glycine betaine transport system	-	559	566	522	294	290	309	75.4371	85.8979	83.4143	34.7368	35.3272	33.8798
YPTS_RS08110	85.6797	152.502	135.679	8.96561	5.54443	3.31103	4.40009	1.0731e-25	1.03363e-24	-	NC_999999999.1	1771748	1772500	+	753	protein_coding	enoyl-CoA hydratase/isomerase family protein && PF00378:Enoyl-CoA hydratase/isomerase	ECH	84	133	112	10	6	4	15.1295	26.9394	23.8868	1.57693	0.975514	0.585348
YPTS_RS19760	126.48	152.502	156.273	18.8278	24.9499	24.005	2.68005	1.09749e-25	1.0548e-24	-	NC_999999999.1	4352507	4352938	-	432	protein_coding	DUF1240 domain-containing protein && PF06836:Protein of unknown function (DUF1240)	-	124	133	129	21	27	29	38.9293	46.957	47.9559	5.77224	7.65169	7.39713
YPTS_RS18870	98.9396	111.224	104.182	6.27593	5.54443	9.10535	3.8965	1.18431e-25	1.13575e-24	-	NC_999999999.1	4169253	4169654	+	402	protein_coding	M15 family metallopeptidase && PF13539:D-alanyl-D-alanine carboxypeptidase	-	97	97	86	7	6	11	32.7254	36.8025	34.3564	2.06767	1.82727	3.01519
Novel00266	65.2797	65.3581	66.6279	240.278	273.525	230.945	-1.91618	1.24696e-25	1.1932e-24	-	NC_999999999.1	2061523	2062035	+	513	-	PF01514:Secretory protein of YscJ/FliF family	-	64	57	55	268	296	279	16.92	16.9469	17.2179	62.0335	70.6401	59.9288
YPTS_RS13965	167.279	153.649	145.37	30.4831	23.1018	30.6271	2.46705	1.48385e-25	1.41679e-24	-	NC_999999999.1	3078719	3079912	+	1194	protein_coding	ImpA family type VI secretion system protein && PF06812:ImpA, N-terminal, type VI secretion system	-	164	134	120	34	25	37	18.6285	17.1172	16.1403	3.3813	2.56338	3.41465
YPTS_RS13125	196.859	219.007	224.112	60.9662	46.2036	46.3545	2.05933	1.54645e-25	1.47334e-24	-	NC_999999999.1	2886802	2887917	-	1116	protein_coding	hypothetical protein && -	-	193	191	185	68	50	56	23.4548	26.1036	26.6222	7.23525	5.48508	5.52933
YPTS_RS08845	624.238	674.221	746.232	299.451	277.221	283.093	1.24862	1.683e-25	1.59995e-24	-	NC_999999999.1	1963742	1965460	-	1719	protein_coding	ABC transporter ATP-binding protein && PF00664:ABC transporter transmembrane region|PF00005:ABC transporter|PF07673:Protein of unknown function (DUF1602)	ABC_membrane	612	588	616	334	300	342	48.2853	52.1715	57.5494	23.0717	21.366	21.923
YPTS_RS01370	83.6397	106.637	90.8562	335.314	304.02	293.854	-1.73316	1.71379e-25	1.62568e-24	metE	NC_999999999.1	286137	288413	+	2277	protein_coding	5-methyltetrahydropteroyltriglutamate--homocysteine S-methyltransferase && PF08267:Cobalamin-independent synthase, N-terminal domain|PF01717:Cobalamin-independent synthase, Catalytic domain	-	82	93	75	374	329	355	4.88416	6.22948	5.28974	19.5037	17.6893	17.1796
YPTS_RS19015	568.138	676.514	700.199	1381.6	1374.09	1411.33	-1.10124	1.89365e-25	1.79241e-24	-	NC_999999999.1	4205155	4205622	+	468	protein_coding	glycine zipper 2TM domain-containing protein && PF05433:Glycine zipper 2TM domain	-	557	590	578	1541	1487	1705	161.417	192.282	198.343	390.99	388.993	401.446
YPTS_RS23805	84.6597	122.69	151.427	2.68968	4.62036	5.79431	4.76139	2.58527e-25	2.44177e-24	-	NC_999999999.1	3518781	3519440	-	660	protein_coding	transcriptional regulator && PF00486:Transcriptional regulatory protein, C terminal	Trans_reg_C	83	107	125	3	5	7	17.0558	24.727	30.416	0.539742	0.927477	1.1687
YPTS_RS10155	708.897	651.288	667.49	208.002	231.018	294.682	1.46492	2.976e-25	2.80476e-24	pgaB	NC_999999999.1	2210609	2212630	+	2022	protein_coding	poly-beta-1%2C6-N-acetyl-D-glucosamine N-deacetylase PgaB && PF14883:Hypothetical glycosyl hydrolase family 13|PF01522:Polysaccharide deacetylase	Polysacc_deac_1	695	568	551	232	250	356	46.6168	42.8449	43.7629	13.6243	15.1369	19.4007
YPTS_RS02640	3532.25	3746.05	3791.73	6571.79	6508.24	6155.21	-0.797252	3.32097e-25	3.12314e-24	secG	NC_999999999.1	556860	557195	+	336	protein_coding	preprotein translocase subunit SecG && PF03840:Preprotein translocase SecG subunit	-	3463	3267	3130	7330	7043	7436	1397.82	1483	1496.03	2590.44	2566.23	2438.65
YPTS_RS04940	700.737	939.093	946.116	2065.68	2117.97	1995.73	-1.25823	3.44361e-25	3.23152e-24	ppnP	NC_999999999.1	1080670	1080957	+	288	protein_coding	pyrimidine/purine nucleoside phosphorylase && PF06865:Protein of unknown function (DUF1255)	-	687	819	781	2304	2292	2411	323.522	433.734	435.506	949.945	974.315	922.473
YPTS_RS12545	2932.49	2451.5	2407.08	5180.33	5184.04	5194.19	-0.997241	3.85801e-25	3.61265e-24	cheA	NC_999999999.1	2756733	2758898	-	2166	protein_coding	chemotaxis protein CheA && PF01584:CheW-like domain|PF01627:Hpt domain|PF02518:Histidine kinase-, DNA gyrase B-, and HSP90-like ATPase|PF02895:Signal transducing histidine kinase, homodimeric domain|PF09078:CheY binding	Hpt	2875	2138	1987	5778	5610	6275	180.019	150.55	147.325	316.758	317.089	319.23
YPTS_RS03410	98.9396	223.594	203.518	18.8278	11.0889	11.5886	3.6627	4.19189e-25	3.91691e-24	-	NC_999999999.1	729374	729838	+	465	protein_coding	DUF3757 domain-containing protein && PF12582:Protein of unknown function (DUF3757)	-	97	195	168	21	12	14	28.2916	63.9608	58.0219	5.36259	3.15941	3.3176
YPTS_RS08645	154.019	216.714	181.712	40.3453	29.5703	35.5936	2.38522	8.43183e-25	7.86192e-24	-	NC_999999999.1	1909139	1910479	-	1341	protein_coding	MFS transporter && PF07690:Major Facilitator Superfamily	MFS_1	151	189	150	45	32	43	15.2717	21.4964	17.9638	3.98467	2.92145	3.53336
Novel00262	129.54	90.5841	100.548	343.383	335.438	370.836	-1.70531	8.60771e-25	8.00883e-24	-	NC_999999999.1	2058874	2059877	+	1004	-	PF01706:FliG C-terminal domain|PF02108:Flagellar assembly protein FliH	-	127	79	83	383	363	448	17.1557	12.0012	13.2764	45.2974	44.2639	49.1692
YPTS_RS09470	1324.97	1482.6	1378.59	719.939	713.383	726.772	0.954114	8.66465e-25	8.0447e-24	cycA	NC_999999999.1	2091896	2093311	-	1416	protein_coding	D-serine/D-alanine/glycine transporter && PF00324:Amino acid permease	AA_permease	1299	1293	1138	803	772	878	124.418	139.273	129.067	67.3381	66.7469	68.3251
YPTS_RS12240	1168.92	1426.41	1292.58	575.592	631.141	585.225	1.11717	8.80323e-25	8.15605e-24	-	NC_999999999.1	2684871	2685533	-	663	protein_coding	transglycosylase SLT domain-containing protein && PF01464:Transglycosylase SLT domain	-	1146	1244	1067	642	683	707	234.428	286.18	258.456	114.982	126.12	117.505
YPTS_RS06790	175.439	217.86	218.055	52.0006	47.1277	45.5267	2.07803	8.93096e-25	8.25689e-24	-	NC_999999999.1	1467709	1468566	+	858	protein_coding	2OG-Fe(II) oxygenase && -	-	172	190	180	58	51	55	27.1882	33.7752	33.6916	8.02693	7.27713	7.06357
YPTS_RS20965	425.338	441.454	444.59	938.7	964.731	858.386	-1.07467	1.2045e-24	1.11124e-23	rbsK	NC_999999999.1	4652302	4653228	-	927	protein_coding	ribokinase && PF00294:pfkB family carbohydrate kinase	PfkB	417	385	367	1047	1044	1037	61.0092	63.3451	63.5802	134.114	137.879	123.267
YPTS_RS07755	2934.53	2867.73	2897.71	4805.57	4779.3	4987.25	-0.744122	1.22641e-24	1.12907e-23	serC	NC_999999999.1	1690343	1691428	+	1086	protein_coding	3-phosphoserine/phosphohydroxythreonine transaminase && PF00266:Aminotransferase class-V	Aminotran_5	2877	2501	2392	5360	5172	6025	359.293	351.25	353.726	586.062	583.05	611.33
YPTS_RS17120	341.699	546.945	543.926	15.2415	31.4184	11.5886	4.62649	1.36435e-24	1.25343e-23	-	NC_999999999.1	3754197	3755030	+	834	protein_coding	intradiol ring-cleavage dioxygenase && PF00775:Dioxygenase	-	335	477	449	17	34	14	54.4776	87.2337	86.4602	2.42042	4.99103	1.84974
Novel00268	36.7199	29.8125	35.1311	154.209	204.22	183.762	-2.41245	1.55126e-24	1.42215e-23	-	NC_999999999.1	2071096	2071446	+	351	-	PF02465:Flagellar hook-associated protein 2 N-terminus	-	36	26	29	172	221	222	13.9102	11.2979	13.2686	58.1875	77.0837	69.6939
YPTS_RS07600	1336.19	1152.37	1326.5	610.558	622.824	634.063	1.03071	2.25141e-24	2.05971e-23	poxB	NC_999999999.1	1644488	1646209	-	1722	protein_coding	ubiquinone-dependent pyruvate dehydrogenase && PF02775:Thiamine pyrophosphate enzyme, C-terminal TPP binding domain|PF00205:Thiamine pyrophosphate enzyme, central domain|PF02776:Thiamine pyrophosphate enzyme, N-terminal TPP binding domain	TPP_enzyme_N	1310	1005	1095	681	674	766	103.176	89.0154	102.121	46.9594	47.9186	49.0167
YPTS_RS03390	120.36	114.663	115.085	337.107	318.805	341.037	-1.509	2.65111e-24	2.42031e-23	-	NC_999999999.1	726642	727442	+	801	protein_coding	threonine/serine exporter ThrE family protein && PF06738:Putative threonine/serine exporter	-	118	100	95	376	345	412	19.9797	19.0414	19.047	55.7396	52.7307	56.6779
YPTS_RS14240	89.7597	191.488	176.867	10.7587	14.7851	13.2441	3.55926	3.03319e-24	2.76337e-23	-	NC_999999999.1	3136626	3138086	-	1461	protein_coding	sodium:solute symporter && -	-	88	167	146	12	16	16	8.16905	17.4341	16.0486	0.975303	1.34075	1.20675
YPTS_RS03920	450.838	568.731	533.023	1166.43	1136.61	1100.09	-1.13385	3.53879e-24	3.21728e-23	-	NC_999999999.1	852609	853535	+	927	protein_coding	ABC transporter ATP-binding protein && PF00005:ABC transporter|PF07673:Protein of unknown function (DUF1602)	ABC_tran	442	496	440	1301	1230	1329	64.6668	81.6082	76.227	166.65	162.444	157.977
YPTS_RS07225	773.157	667.341	566.943	1540.29	1529.34	1527.21	-1.19326	3.58581e-24	3.25327e-23	-	NC_999999999.1	1562837	1563580	+	744	protein_coding	GntR family transcriptional regulator && PF00392:Bacterial regulatory proteins, gntR family|PF07729:FCD domain	GntR	758	582	468	1718	1655	1845	138.177	119.311	101.02	274.195	272.334	273.258
YPTS_RS00875	210.119	245.38	196.249	51.104	59.1406	36.4214	2.15787	4.5806e-24	4.1472e-23	-	NC_999999999.1	181847	184498	-	2652	protein_coding	fimbrial biogenesis outer membrane usher protein && PF13953:PapC C-terminal domain|PF00577:Outer membrane usher protein|PF13954:PapC N-terminal domain	-	206	214	162	57	64	44	10.535	12.3076	9.81019	2.55217	2.9545	1.82822
YPTS_RS16040	81.5997	113.517	139.313	7.17249	1.84814	4.13879	4.65889	4.79551e-24	4.33281e-23	-	NC_999999999.1	3524509	3525051	-	543	protein_coding	type II secretion system protein && -	-	80	99	115	8	2	5	19.9815	27.8078	34.0121	1.74944	0.450928	1.01466
YPTS_RS15980	240.719	307.298	238.649	667.042	629.293	657.24	-1.31307	5.25891e-24	4.74169e-23	-	NC_999999999.1	3514856	3515743	+	888	protein_coding	MBL fold metallo-hydrolase && PF00753:Metallo-beta-lactamase superfamily	Lactamase_B	236	268	197	744	681	794	36.0444	46.0314	35.6278	99.4875	93.8883	98.5272
YPTS_RS01440	1166.88	1044.58	1046.66	2045.95	2056.06	1979.17	-0.899349	5.29124e-24	4.76102e-23	hemB	NC_999999999.1	302319	303341	+	1023	protein_coding	porphobilinogen synthase && PF00490:Delta-aminolevulinic acid dehydratase	-	1144	911	864	2282	2225	2391	151.666	135.823	135.636	264.88	266.276	257.545
YPTS_RS16075	284.579	357.75	399.767	1166.43	1113.51	842.658	-1.58524	5.53251e-24	4.9679e-23	-	NC_999999999.1	3531943	3532698	-	756	protein_coding	twin-arginine translocation signal domain-containing protein && PF00484:Carbonic anhydrase	-	279	312	330	1301	1205	1018	50.052	62.9455	70.1016	204.345	195.138	148.38
Novel00131	144.839	99.7572	84.7991	3.58624	7.39257	4.13879	4.46048	5.69657e-24	5.10473e-23	-	NC_999999999.1	946063	946516	-	454	-	PF00596:Class II Aldolase and Adducin N-terminal domain	Aldolase_II	142	87	70	4	8	5	42.4201	29.2278	24.7616	1.0462	2.1573	1.21356
YPTS_RS16245	1055.7	933.36	1038.18	1860.36	1888.8	1931.16	-0.907722	7.00081e-24	6.26064e-23	-	NC_999999999.1	3575313	3576419	+	1107	protein_coding	ABC transporter ATP-binding protein && PF00005:ABC transporter|PF07673:Protein of unknown function (DUF1602)	ABC_tran	1035	814	857	2075	2044	2333	126.804	112.152	124.328	222.576	226.053	232.229
YPTS_RS19295	5736.46	4653.04	4713.62	2444.92	2406.28	2561.91	1.02689	7.03853e-24	6.28153e-23	malK	NC_999999999.1	4269593	4270702	-	1110	protein_coding	maltose/maltodextrin ABC transporter ATP-binding protein MalK && PF08402:TOBE domain|PF00005:ABC transporter	ABC_tran	5624	4058	3891	2727	2604	3095	687.165	557.598	562.956	291.723	287.207	307.246
YPTS_RS08950	3725.03	2992.72	2889.23	6734.97	6726.32	6692.43	-1.0684	7.93571e-24	7.06779e-23	-	NC_999999999.1	1982908	1983786	-	879	protein_coding	PTS mannose transporter subunit IID && PF03613:PTS system mannose/fructose/sorbose family IID component	-	3652	2610	2385	7512	7279	8085	563.483	452.881	435.748	1014.79	1013.82	1013.54
YPTS_RS11420	298.859	433.428	479.721	95.9321	110.889	113.403	1.91743	8.46023e-24	7.51963e-23	bioD	NC_999999999.1	2497396	2498064	+	669	protein_coding	ATP-dependent dethiobiotin synthetase BioD && PF13500:AAA domain	-	293	378	396	107	120	137	59.3992	86.1783	95.0616	18.9918	21.96	22.5654
YPTS_RS10335	311.099	347.43	356.156	130.001	98.8757	102.642	1.61312	1.047e-23	9.28704e-23	-	NC_999999999.1	2255069	2257180	+	2112	protein_coding	DUF4034 domain-containing protein && PF13226:Domain of unknown function (DUF4034)	-	305	303	294	145	107	124	19.586	21.8817	22.3558	8.15235	6.2025	6.46959
YPTS_RS05055	106.08	146.769	105.393	16.1381	11.0889	13.2441	3.14409	1.05191e-23	9.31174e-23	-	NC_999999999.1	1109255	1109848	+	594	protein_coding	hypothetical protein && -	-	104	128	87	18	12	16	23.7457	32.8667	23.5217	3.59828	2.47327	2.96813
YPTS_RS13405	40.7998	47.012	49.6681	191.864	181.118	206.112	-2.08038	1.18856e-23	1.05002e-22	-	NC_999999999.1	2953923	2955239	-	1317	protein_coding	MFS transporter && PF07690:Major Facilitator Superfamily	MFS_1	40	41	41	214	196	249	4.1192	4.74821	4.99958	19.2946	18.22	20.8335
YPTS_RS20540	305.999	263.726	313.757	95.0355	99.7997	97.6755	1.59492	1.46147e-23	1.28851e-22	-	NC_999999999.1	4555939	4557183	+	1245	protein_coding	ATP-grasp domain-containing protein && PF13535:ATP-grasp domain	-	300	230	259	106	108	118	32.6807	28.1767	33.4092	10.1099	10.6202	10.4439
YPTS_RS02025	521.218	540.065	514.852	225.037	234.714	237.567	1.17628	1.52603e-23	1.34272e-22	-	NC_999999999.1	422975	424294	+	1320	protein_coding	hypothetical protein && -	-	511	471	425	251	254	287	52.5032	54.4226	51.7072	22.5792	23.5579	23.9583
YPTS_RS02970	41.8198	50.4519	66.6279	208.899	219.005	262.4	-2.1297	1.63271e-23	1.4337e-22	lsrG	NC_999999999.1	629038	629328	-	291	protein_coding	(4S)-4-hydroxy-5-phosphonooxypentane-2%2C3-dione isomerase && PF03992:Antibiotic biosynthesis monooxygenase	ABM	41	44	55	233	237	317	19.1086	23.0617	30.3533	95.0761	99.7086	120.037
YPTS_RS03515	286.619	332.524	308.911	111.174	96.1034	78.6371	1.70048	1.67291e-23	1.4634e-22	-	NC_999999999.1	756518	757135	+	618	protein_coding	DUF3540 domain-containing protein && PF12059:Protein of unknown function (DUF3540)	-	281	290	255	124	104	95	61.6676	71.5717	66.2655	23.8255	20.6026	16.9388
YPTS_RS08535	1042.44	927.627	849.203	425.867	377.021	434.573	1.18833	1.67322e-23	1.4634e-22	hisG	NC_999999999.1	1879734	1880633	-	900	protein_coding	ATP phosphoribosyltransferase && PF08029:HisG, C-terminal domain|PF01634:ATP phosphoribosyltransferase	-	1022	809	701	475	408	525	154.009	137.1	125.087	62.67	55.5002	64.2785
YPTS_RS16285	88.7397	128.423	113.873	5.37937	13.8611	6.62207	3.68843	1.70245e-23	1.48599e-22	-	NC_999999999.1	3585023	3585328	-	306	protein_coding	PAAR domain-containing protein && PF05488:PAAR motif	-	87	112	94	6	15	8	38.56	55.825	49.3335	2.3283	6.00132	2.88083
YPTS_RS08240	182.579	124.983	78.7421	2.68968	1.84814	4.13879	5.46251	2.04763e-23	1.78372e-22	tssG	NC_999999999.1	1805994	1807079	+	1086	protein_coding	type VI secretion system baseplate subunit TssG && PF06996:Type VI secretion, VasB, ImpH, VC_A0111	-	179	109	65	3	2	5	22.3544	15.3084	9.61212	0.32802	0.225464	0.507328
YPTS_RS09500	713.997	843.923	816.495	325.452	375.173	349.314	1.17661	2.26541e-23	1.96951e-22	uvrY	NC_999999999.1	2096964	2097620	+	657	protein_coding	UvrY/SirA/GacA family response regulator transcription factor && PF00196:Bacterial regulatory proteins, luxR family|PF00072:Response regulator receiver domain	Response_reg	700	736	674	363	406	422	144.501	170.862	164.752	65.6069	75.655	70.7776
YPTS_RS13995	83.6397	92.8774	116.296	5.37937	7.39257	4.96655	4.04982	2.43937e-23	2.11654e-22	-	NC_999999999.1	3085560	3086162	-	603	protein_coding	LuxR family transcriptional regulator && PF00196:Bacterial regulatory proteins, luxR family	GerE	82	81	96	6	8	6	18.4432	20.488	25.5676	1.18152	1.62424	1.09643
YPTS_RS20080	967.976	1005.6	898.871	1845.12	1753.89	1745.74	-0.895366	2.50445e-23	2.1656e-22	glgB	NC_999999999.1	4430677	4432860	-	2184	protein_coding	1%2C4-alpha-glucan branching protein GlgB && PF00128:Alpha amylase, catalytic domain|PF02922:Carbohydrate-binding module 48 (Isoamylase N-terminal domain)|PF02806:Alpha amylase, C-terminal all-beta domain	-	949	877	742	2058	1898	2109	58.9322	61.2462	54.5616	111.893	106.395	106.408
YPTS_RS12570	208.079	256.846	201.095	52.0006	62.8369	58.7709	1.93983	2.50582e-23	2.1656e-22	mgtA	NC_999999999.1	2763446	2766145	-	2700	protein_coding	magnesium-translocating P-type ATPase && PF00702:haloacid dehalogenase-like hydrolase|PF00122:E1-E2 ATPase|PF00690:Cation transporter/ATPase, N-terminus|PF00689:Cation transporting ATPase, C-terminus	E1-E2_ATPase	204	224	166	58	68	71	10.2472	12.6537	9.87371	2.55078	3.08335	2.89763
YPTS_RS14065	129.54	169.702	142.947	26.0003	28.6462	27.316	2.43058	2.56906e-23	2.21177e-22	-	NC_999999999.1	3102367	3102723	-	357	protein_coding	DUF4810 domain-containing protein && PF16068:Domain of unknown function (DUF4810)	-	127	148	118	29	31	33	48.2475	63.2303	53.0823	9.6458	10.6309	10.1858
YPTS_RS09505	1762.55	1979.09	1789.26	936.01	1018.33	955.234	0.926737	2.56935e-23	2.21177e-22	uvrC	NC_999999999.1	2097613	2099445	+	1833	protein_coding	excinuclease ABC subunit UvrC && PF02151:UvrB/uvrC motif|PF01541:GIY-YIG catalytic domain|PF14520:Helix-hairpin-helix domain|PF08459:UvrC Helix-hairpin-helix N-terminal	GIY-YIG	1728	1726	1477	1044	1102	1154	127.856	143.618	129.406	67.6311	73.6031	69.3733
YPTS_RS19245	285.599	252.26	236.226	80.6905	83.1664	70.3595	1.72871	2.83107e-23	2.43033e-22	tagH	NC_999999999.1	4258348	4259664	-	1317	protein_coding	type VI secretion system-associated FHA domain protein TagH && -	-	280	220	195	90	90	85	28.8344	25.4782	23.7785	8.11457	8.36631	7.11184
YPTS_RS20685	195.839	220.154	195.038	48.4143	48.0517	61.2541	1.94983	2.83437e-23	2.43033e-22	-	NC_999999999.1	4584905	4586089	-	1185	protein_coding	sugar ABC transporter permease && PF02653:Branched-chain amino acid transport system / permease component	BPD_transp_2	192	192	161	54	52	74	21.9746	24.7124	21.8194	5.41108	5.37232	6.88117
YPTS_RS14945	3012.05	2990.42	2919.51	1719.6	1770.52	1606.68	0.808155	2.85696e-23	2.44491e-22	iscR	NC_999999999.1	3299468	3299962	-	495	protein_coding	Fe-S cluster assembly transcriptional regulator IscR && PF02082:Transcriptional regulator	Rrf2	2953	2608	2410	1918	1916	1941	809.091	803.59	781.894	460.1	473.879	432.085
YPTS_RS17730	80.5797	128.423	115.085	0.896561	5.54443	3.31103	5.0596	3.44294e-23	2.94062e-22	-	NC_999999999.1	3924946	3926502	+	1557	protein_coding	TadE/TadG family protein && -	-	79	112	95	1	6	4	6.88141	10.9714	9.79875	0.0762641	0.47178	0.283087
YPTS_RS03265	1155.66	1014.77	1015.17	519.109	532.265	524.799	1.01607	3.47419e-23	2.96152e-22	thrA	NC_999999999.1	693183	695642	+	2460	protein_coding	bifunctional aspartate kinase/homoserine dehydrogenase I && PF13840:ACT domain|PF01842:ACT domain|PF00742:Homoserine dehydrogenase|PF00696:Amino acid kinase family|PF03447:Homoserine dehydrogenase, NAD binding domain	AA_kinase	1133	885	838	579	576	634	62.4646	54.8707	54.7072	27.9481	28.6658	28.399
YPTS_RS04195	187.679	145.623	153.85	455.453	469.428	410.568	-1.45042	3.55988e-23	3.02867e-22	rpiB	NC_999999999.1	917211	917666	-	456	protein_coding	ribose 5-phosphate isomerase B && PF02502:Ribose/Galactose Isomerase	LacAB_rpiB	184	127	127	508	508	496	54.7258	42.4787	44.7275	132.284	136.388	119.858
YPTS_RS01465	7168.53	7641.17	7786.98	12826.2	12378.9	12314.6	-0.731661	3.58665e-23	3.04552e-22	fadB	NC_999999999.1	307774	309963	-	2190	protein_coding	fatty acid oxidation complex subunit alpha FadB && PF00378:Enoyl-CoA hydratase/isomerase|PF02737:3-hydroxyacyl-CoA dehydrogenase, NAD binding domain|PF00725:3-hydroxyacyl-CoA dehydrogenase, C-terminal domain	3HCDH_N	7028	6664	6428	14306	13396	14877	435.238	464.112	471.376	775.68	748.873	748.549
YPTS_RS06825	83.6397	118.103	96.9133	3.58624	1.84814	5.79431	4.70743	3.84019e-23	3.25448e-22	adiC	NC_999999999.1	1476417	1477751	+	1335	protein_coding	arginine/agmatine antiporter && PF13520:Amino acid permease	-	82	103	80	4	2	7	8.33051	11.7676	9.62375	0.355785	0.183411	0.577784
YPTS_RS08120	78.5397	116.957	104.182	8.06905	4.62036	6.62207	3.94911	3.88306e-23	3.28445e-22	-	NC_999999999.1	1773378	1773818	+	441	protein_coding	lipocalin-like domain-containing protein && PF13924:Lipocalin-like domain	-	77	102	86	9	5	8	23.6805	35.2772	31.3181	2.42333	1.38806	1.99894
YPTS_RS13880	106.08	122.69	139.313	16.1381	21.2536	13.2441	2.86688	4.61493e-23	3.89596e-22	-	NC_999999999.1	3053242	3053502	-	261	protein_coding	PAAR domain-containing protein && PF05488:PAAR motif	-	104	107	115	18	23	16	54.042	62.5281	70.7609	8.18918	10.7886	6.75505
YPTS_RS18280	596.698	582.49	596.017	1218.43	1100.57	1128.24	-0.957376	5.03837e-23	4.24524e-22	-	NC_999999999.1	4027954	4031307	-	3354	protein_coding	hypothetical protein && -	-	585	508	492	1359	1191	1363	23.6555	23.1011	23.558	48.1133	43.4736	44.7797
YPTS_RS13960	172.379	124.983	110.239	13.4484	20.3296	19.8662	2.92814	5.40793e-23	4.54786e-22	tssG	NC_999999999.1	3077595	3078620	+	1026	protein_coding	type VI secretion system baseplate subunit TssG && PF06996:Type VI secretion, VasB, ImpH, VC_A0111	-	169	109	91	15	22	24	22.3398	16.2036	14.2439	1.73601	2.62514	2.57758
YPTS_RS12625	2775.41	3377.98	3320.49	1630.84	1494.22	1375.73	1.07364	5.69714e-23	4.78188e-22	ydfZ	NC_999999999.1	2779109	2779312	+	204	protein_coding	putative selenium delivery protein YdfZ && PF14001:YdfZ protein	-	2721	2946	2741	1819	1617	1662	1808.99	2202.59	2157.82	1058.79	970.414	897.738
YPTS_RS13110	319.259	299.272	333.139	121.932	111.813	102.642	1.50143	5.81087e-23	4.86799e-22	cas1f	NC_999999999.1	2881500	2882480	-	981	protein_coding	type I-F CRISPR-associated endonuclease Cas1 && PF01867:CRISPR associated protein Cas1	-	313	261	275	136	121	124	43.2727	40.5792	45.0194	16.4618	15.1006	13.9284
YPTS_RS11510	89.7597	103.197	112.662	298.555	301.247	302.96	-1.56738	6.64227e-23	5.55385e-22	-	NC_999999999.1	2517443	2518504	-	1062	protein_coding	ABC transporter permease && PF02653:Branched-chain amino acid transport system / permease component	BPD_transp_2	88	90	93	333	326	366	11.2382	12.9256	14.0635	37.233	37.5812	37.9757
Novel00265	43.8598	33.2524	49.6681	176.623	181.118	209.423	-2.16377	9.49417e-23	7.92328e-22	-	NC_999999999.1	2060982	2061287	+	306	-	PF08345:Flagellar M-ring protein C-terminal	-	43	29	41	197	196	253	19.0584	14.4547	21.5178	76.4458	78.4173	91.1062
YPTS_RS00420	4649.14	4647.31	4662.74	7870.01	7488.68	7376.99	-0.703723	1.10189e-22	9.17818e-22	tpiA	NC_999999999.1	88349	89116	-	768	protein_coding	triose-phosphate isomerase && PF00121:Triosephosphate isomerase	-	4558	4053	3849	8778	8104	8912	804.919	804.91	804.864	1357.2	1291.86	1278.68
YPTS_RS19225	635.458	550.384	522.12	244.761	243.955	230.117	1.25063	1.12999e-22	9.39442e-22	tssH	NC_999999999.1	4253073	4255676	-	2604	protein_coding	type VI secretion system ATPase TssH && PF07724:AAA domain (Cdc48 subfamily)|PF00004:ATPase family associated with various cellular activities (AAA)|PF10431:C-terminal, D2-small domain, of ClpB protein	AAA	623	480	431	273	264	278	32.4479	28.1146	26.581	12.4489	12.412	11.7639
YPTS_RS19630	151.979	210.981	207.152	43.0349	41.5832	43.8712	2.146	1.17313e-22	9.73452e-22	bfd	NC_999999999.1	4329567	4329761	-	195	protein_coding	bacterioferritin-associated ferredoxin && PF04324:BFD-like [2Fe-2S] binding domain	-	149	184	171	48	45	53	103.631	143.918	140.831	29.2291	28.2524	29.9495
YPTS_RS01005	425.338	528.598	518.486	1228.29	1060.83	1055.39	-1.18529	1.48062e-22	1.22628e-21	-	NC_999999999.1	211601	211676	+	76	protein_coding	tRNA-His && -	-	417	461	428	1370	1148	1275	744.152	925.165	904.411	2140.5	1849.29	1848.61
Novel00510	78.5397	114.663	90.8562	4.48281	4.62036	6.62207	4.16366	1.54168e-22	1.27444e-21	-	NC_999999999.1	4745297	4745449	+	153	-	-	-	77	100	75	5	5	8	68.2556	99.6875	78.7237	3.8805	4.00088	5.76166
YPTS_RS05310	15634.5	13562.4	13799.2	7963.26	8128.13	8270.96	0.819631	1.59448e-22	1.31559e-21	-	NC_999999999.1	1160934	1164086	-	3153	protein_coding	multidrug efflux RND transporter permease subunit && PF00873:AcrB/AcrD/AcrF family	ACR_tran	15328	11828	11391	8882	8796	9992	659.326	572.163	580.195	334.499	341.537	349.202
YPTS_RS08095	118.32	88.2908	135.679	8.96561	16.6333	8.27759	3.34758	1.8561e-22	1.52857e-21	-	NC_999999999.1	1769043	1769780	+	738	protein_coding	SDR family oxidoreductase && PF00106:short chain dehydrogenase	adh_short	116	77	112	10	18	10	21.3177	15.9135	24.3724	1.60899	2.98602	1.49311
YPTS_RS08850	335.579	474.707	514.852	108.484	115.509	146.513	1.83458	1.92706e-22	1.58403e-21	-	NC_999999999.1	1966116	1966280	+	165	protein_coding	hypothetical protein && -	-	329	414	425	121	125	177	270.428	382.691	413.657	87.0783	92.7477	118.206
YPTS_RS15730	463.078	518.279	526.966	1030.15	980.44	993.31	-0.995439	1.96229e-22	1.60996e-21	glnD	NC_999999999.1	3457742	3460423	+	2682	protein_coding	bifunctional uridylyltransferase/uridylyl-removing protein GlnD && PF01842:ACT domain|PF01966:HD domain|PF01909:Nucleotidyltransferase domain|PF08335:GlnD PII-uridylyltransferase	HD	454	452	435	1149	1061	1200	22.9581	25.7047	26.0475	50.8709	48.4321	49.3028
YPTS_RS00450	2278.67	3063.81	3034.6	1229.19	1226.24	1031.39	1.26443	2.34925e-22	1.92384e-21	-	NC_999999999.1	94667	95515	-	849	protein_coding	aquaporin family protein && PF00230:Major intrinsic protein	-	2234	2672	2505	1371	1327	1246	356.874	480.022	473.845	191.751	191.355	161.718
YPTS_RS01435	319.259	341.697	312.545	680.49	775.296	677.934	-1.13165	3.71536e-22	3.03687e-21	tatD	NC_999999999.1	301522	302304	+	783	protein_coding	3'-5' ssDNA/RNA exonuclease TatD && PF01026:TatD related DNase	-	313	298	258	759	839	819	54.2153	58.0479	52.9168	115.104	131.183	115.258
YPTS_RS02620	3045.71	3410.09	3445.27	5723.65	5860.46	5641.18	-0.799209	3.90701e-22	3.18677e-21	rlmE	NC_999999999.1	551714	552343	+	630	protein_coding	23S rRNA (uridine(2552)-2'-O)-methyltransferase RlmE && PF01728:FtsJ-like methyltransferase	-	2986	2974	2844	6384	6342	6815	642.818	720	724.978	1203.26	1232.43	1191.99
YPTS_RS02235	567.118	851.949	880.7	2027.12	2129.06	1974.2	-1.41612	3.91332e-22	3.18677e-21	fxsA	NC_999999999.1	476364	476942	+	579	protein_coding	membrane protein FxsA && PF04186:FxsA cytoplasmic membrane protein	-	556	743	727	2261	2304	2385	130.237	195.723	201.647	463.693	487.171	453.898
YPTS_RS08125	78.5397	192.635	196.249	10.7587	13.8611	4.13879	4.0354	4.04808e-22	3.29038e-21	-	NC_999999999.1	1773856	1774104	+	249	protein_coding	acyl carrier protein && PF00550:Phosphopantetheine attachment site	PP-binding	77	168	162	12	15	5	41.9402	102.906	104.484	5.72256	7.37512	2.21268
YPTS_RS04260	232.559	266.019	344.042	84.2768	69.3054	75.326	1.87714	4.88011e-22	3.95932e-21	-	NC_999999999.1	929467	931563	+	2097	protein_coding	TonB-dependent receptor && PF07715:TonB-dependent Receptor Plug Domain|PF00593:TonB dependent receptor	TonB_dep_Rec	228	232	284	94	75	91	14.746	16.8741	21.7498	5.32277	4.37865	4.7818
YPTS_RS06610	78.5397	123.836	99.3361	2.68968	6.4685	9.9331	3.96412	6.0653e-22	4.91177e-21	-	NC_999999999.1	1429669	1430925	+	1257	protein_coding	MFS transporter && PF03825:Nucleoside H+ symporter	Nuc_H_symport	77	108	82	3	7	12	8.30796	13.1045	10.4765	0.283397	0.681773	1.05195
YPTS_RS16235	257.039	329.084	325.871	699.318	699.522	693.662	-1.20123	6.45941e-22	5.22126e-21	-	NC_999999999.1	3572248	3573555	-	1308	protein_coding	sugar ABC transporter permease && PF00528:Binding-protein-dependent transport system inner membrane component	BPD_transp_1	252	287	269	780	757	838	26.1295	33.4662	33.0279	70.8101	70.8541	70.5968
YPTS_RS00465	282.539	327.937	369.482	110.277	116.433	94.3645	1.6098	6.75282e-22	5.44835e-21	-	NC_999999999.1	96746	98860	-	2115	protein_coding	peptidase domain-containing ABC transporter && PF00664:ABC transporter transmembrane region|PF00005:ABC transporter|PF03412:Peptidase C39 family	ABC_membrane	277	286	305	123	126	114	17.7627	20.6247	23.1593	6.90563	7.29352	5.93941
YPTS_RS04925	223.379	341.697	379.173	85.1733	73.0017	72.015	2.03415	8.23644e-22	6.63314e-21	-	NC_999999999.1	1078845	1079402	+	558	protein_coding	methyltransferase && -	-	219	298	313	95	79	87	53.2291	81.4543	90.0836	20.2161	17.3329	17.1804
YPTS_RS08255	248.879	197.221	193.827	59.173	49.8999	33.1103	2.17742	8.34541e-22	6.70854e-21	-	NC_999999999.1	1808111	1809478	+	1368	protein_coding	type VI secretion system ImpA family N-terminal domain-containing protein && PF06812:ImpA, N-terminal, type VI secretion system|PF12486:Type VI secretion system, EvfB, or VasL	-	244	172	160	66	54	40	24.1904	19.1767	18.7832	5.72884	4.83264	3.22198
YPTS_RS03925	240.719	300.418	291.951	645.524	613.584	639.03	-1.19102	8.41645e-22	6.75323e-21	-	NC_999999999.1	853532	854302	+	771	protein_coding	ABC transporter permease && PF01061:ABC-2 type transporter	ABC2_membrane	236	262	241	720	664	772	41.5142	51.8297	50.1994	110.889	105.436	110.335
Novel00086	97.9196	108.93	95.7019	8.96561	14.7851	12.4164	3.06583	9.11835e-22	7.30303e-21	-	NC_999999999.1	661844	662331	-	488	-	PF04972:BON domain	BON	96	95	79	10	16	15	26.6803	29.6918	25.9982	2.43326	4.014	3.38704
YPTS_RS10280	199.919	220.154	233.803	71.7249	46.2036	48.01	1.97821	1.09281e-21	8.73646e-21	-	NC_999999999.1	2241618	2242625	+	1008	protein_coding	ketoacyl-ACP synthase III && PF08545:3-Oxoacyl-[acyl-carrier-protein (ACP)] synthase III|PF08541:3-Oxoacyl-[acyl-carrier-protein (ACP)] synthase III C terminal	-	196	192	193	80	50	58	26.3715	29.0518	30.7491	9.42406	6.07277	6.34039
YPTS_RS13395	40.7998	32.1058	38.7653	147.933	179.27	191.212	-2.21297	1.23613e-21	9.86419e-21	-	NC_999999999.1	2951452	2953368	-	1917	protein_coding	phosphogluconate dehydratase && PF00920:Dehydratase family	ILVD_EDD	40	28	32	165	194	231	2.82994	2.22776	2.6808	10.2205	12.3896	13.2782
YPTS_RS15325	143.819	106.637	149.004	23.3106	16.6333	24.8328	2.61951	1.31346e-21	1.04622e-20	crcB	NC_999999999.1	3378482	3378862	+	381	protein_coding	fluoride efflux transporter CrcB && PF02537:CrcB-like protein, Camphor Resistance (CrcB)	-	141	93	123	26	18	30	50.1918	37.2297	51.8461	8.10321	5.78395	8.67651
YPTS_RS10060	496.738	496.493	447.013	216.968	206.068	208.595	1.19003	1.33425e-21	1.06085e-20	-	NC_999999999.1	2185493	2186455	+	963	protein_coding	LysR family transcriptional regulator && PF03466:LysR substrate binding domain|PF00126:Bacterial regulatory helix-turn-helix protein, lysR family	LysR_substrate	487	433	369	242	223	252	68.587	68.5794	61.5369	29.8399	28.3502	28.8352
YPTS_RS20545	370.259	540.065	460.338	162.278	159.864	143.202	1.55794	1.61705e-21	1.28337e-20	-	NC_999999999.1	4557706	4558659	+	954	protein_coding	siderophore ABC transporter substrate-binding protein && PF01497:Periplasmic binding protein	Peripla_BP_2	363	471	380	181	173	173	51.6056	75.3017	63.9692	22.5288	22.2011	19.9823
YPTS_RS17185	117.3	225.887	209.575	1.79312	0.924072	0.827759	7.29013	1.92318e-21	1.52357e-20	-	NC_999999999.1	3772434	3772958	-	525	protein_coding	hypothetical protein && -	-	115	197	173	2	1	1	29.7083	57.232	52.9203	0.452355	0.233194	0.209889
YPTS_RS05565	296.819	314.178	253.186	674.214	627.445	630.752	-1.15934	2.64807e-21	2.09404e-20	purK	NC_999999999.1	1221467	1222531	-	1065	protein_coding	5-(carboxyamino)imidazole ribonucleotide synthase && PF02222:ATP-grasp domain	-	291	274	209	752	679	762	37.058	39.2404	31.5161	83.8449	78.0544	78.8414
YPTS_RS03300	125.46	151.356	170.81	24.2072	28.6462	34.7659	2.34597	3.25131e-21	2.56642e-20	-	NC_999999999.1	703388	705844	-	2457	protein_coding	hypothetical protein && -	-	123	132	141	27	31	42	6.78952	8.19409	9.21616	1.30487	1.54466	1.88362
YPTS_RS01910	2333.75	2637.26	2473.71	1400.43	1408.29	1269.78	0.868259	3.90549e-21	3.07724e-20	-	NC_999999999.1	398185	399222	-	1038	protein_coding	hemin-degrading factor && PF05171:Haemin-degrading HemS.ChuX domain	-	2288	2300	2042	1562	1524	1534	298.949	337.958	315.932	178.687	179.748	162.846
YPTS_RS14300	532.438	474.707	522.12	228.623	225.473	235.911	1.14813	4.3608e-21	3.42982e-20	-	NC_999999999.1	3151167	3152204	-	1038	protein_coding	sulfate ABC transporter substrate-binding protein && PF13531:Bacterial extracellular solute-binding protein	-	522	414	431	255	244	285	68.2044	60.8324	66.6831	29.171	28.7786	30.2549
YPTS_RS13100	650.758	643.262	655.376	315.59	327.121	277.299	1.08459	4.59417e-21	3.60688e-20	csy1	NC_999999999.1	2876711	2878057	-	1347	protein_coding	type I-F CRISPR-associated protein Csy1 && PF09611:CRISPR-associated protein (Cas_Csy1)	-	638	561	541	352	354	335	64.238	63.5225	64.5009	31.0301	32.1746	27.4048
Novel00355	50.9998	25.226	42.3996	166.76	212.536	199.49	-2.27909	5.63966e-21	4.41975e-20	-	NC_999999999.1	3159290	3159876	-	587	-	PF00701:Dihydrodipicolinate synthetase family|PF04131:Putative N-acetylmannosamine-6-phosphate epimerase	-	50	22	35	186	230	241	11.5524	5.71632	9.5756	37.6256	47.9697	45.2405
Novel00256	116.28	84.8509	78.7421	304.831	276.297	322.826	-1.68439	7.48656e-21	5.85666e-20	-	NC_999999999.1	2032840	2033931	-	1092	-	PF00460:Flagella basal body rod protein|PF06429:Flagellar basal body rod FlgEFG protein C-terminal	-	114	74	65	340	299	390	14.1586	10.3357	9.55931	36.9713	33.5217	39.3542
YPTS_RS19235	420.238	342.844	405.824	159.588	128.446	148.997	1.4191	7.5048e-21	5.86045e-20	tssK	NC_999999999.1	4256454	4257800	-	1347	protein_coding	type VI secretion system baseplate subunit TssK && PF05936:Bacterial Type VI secretion, VC_A0110, EvfL, ImpJ, VasE	-	412	299	335	178	139	180	41.4829	33.856	39.9405	15.6914	12.6335	14.7249
YPTS_RS06795	285.599	319.911	333.139	118.346	94.2553	118.369	1.50055	8.56977e-21	6.68015e-20	-	NC_999999999.1	1468590	1470005	+	1416	protein_coding	aspartate aminotransferase family protein && PF00282:Pyridoxal-dependent decarboxylase conserved domain	-	280	279	275	132	102	143	26.8185	30.052	31.1893	11.0693	8.81889	11.1281
YPTS_RS01545	1383.11	1517	1601.49	2935.34	2969.04	2590.88	-0.916679	9.54936e-21	7.43049e-20	-	NC_999999999.1	324646	324730	+	85	protein_coding	tRNA-Tyr && -	-	1356	1323	1322	3274	3213	3130	2163.61	2373.96	2497.75	4573.71	4627.74	4057.65
YPTS_RS15925	1089.36	1103.06	1175.07	1984.09	1906.36	1918.74	-0.787187	1.39892e-20	1.08659e-19	-	NC_999999999.1	3500479	3501519	+	1041	protein_coding	NADP(H)-dependent aldo-keto reductase && PF00248:Aldo/keto reductase family	Aldo_ket_red	1068	962	970	2213	2063	2318	139.142	140.947	149.643	252.429	242.619	245.364
YPTS_RS14795	88.7397	220.154	262.877	15.2415	23.1018	14.8997	3.42608	1.47634e-20	1.14469e-19	-	NC_999999999.1	3261737	3262216	+	480	protein_coding	Hcp family type VI secretion system effector && PF05638:Type VI secretion system effector, Hcp	-	87	192	217	17	25	18	24.582	61.0087	72.603	4.20549	6.37641	4.13219
YPTS_RS06295	24677.8	24199.7	24133.8	36620.9	37250.2	38430.4	-0.621179	1.62752e-20	1.25967e-19	sucA	NC_999999999.1	1368452	1371259	+	2808	protein_coding	2-oxoglutarate dehydrogenase E1 component && PF00676:Dehydrogenase E1 component|PF16078:2-oxoglutarate dehydrogenase N-terminus|PF16870:2-oxoglutarate dehydrogenase C-terminal|PF02779:Transketolase, pyrimidine binding domain	-	24194	21105	19922	40846	40311	46427	1168.56	1146.36	1139.39	1727.27	1757.53	1821.89
Novel00130	94.8596	100.904	107.816	15.2415	14.7851	14.8997	2.75498	1.74571e-20	1.34876e-19	-	NC_999999999.1	942998	943287	+	290	-	-	-	93	88	89	17	16	18	43.4935	46.2825	49.2865	6.96081	6.75459	6.83948
YPTS_RS09480	67.3197	89.4375	105.393	7.17249	5.54443	4.13879	3.9629	1.84509e-20	1.42303e-19	-	NC_999999999.1	2094435	2094986	+	552	protein_coding	Ail/Lom family outer membrane beta-barrel protein && PF13505:Outer membrane protein beta-barrel domain	-	66	78	87	8	6	5	16.216	21.552	25.3114	1.72092	1.33073	0.998113
YPTS_RS13010	1130.16	1408.07	1479.14	646.421	598.798	622.475	1.10396	3.11325e-20	2.39687e-19	-	NC_999999999.1	2856395	2857933	+	1539	protein_coding	peptide MFS transporter && PF00854:POT family	-	1108	1228	1221	721	648	752	97.6428	121.7	127.413	55.6295	51.5482	53.8428
YPTS_RS08390	222.359	224.74	247.129	78.0008	73.9257	81.1204	1.57257	3.31453e-20	2.54736e-19	-	NC_999999999.1	1842176	1843252	-	1077	protein_coding	sugar ABC transporter substrate-binding protein && PF13407:Periplasmic binding protein domain	-	218	196	204	87	80	98	27.4524	27.757	30.4194	9.59207	9.09393	10.0267
YPTS_RS02650	297.839	364.63	416.727	871.458	780.84	889.841	-1.23941	3.46242e-20	2.65634e-19	-	NC_999999999.1	557435	557511	+	77	protein_coding	tRNA-Met && -	-	292	318	344	972	845	1075	514.317	629.895	717.47	1498.94	1343.52	1538.39
YPTS_RS17110	689.517	863.416	816.495	361.314	377.945	359.247	1.10813	3.5658e-20	2.73086e-19	-	NC_999999999.1	3751146	3751889	-	744	protein_coding	LuxR family transcriptional regulator && PF00196:Bacterial regulatory proteins, luxR family|PF03472:Autoinducer binding domain	Autoind_bind	676	753	674	403	409	434	123.229	154.367	145.487	64.3192	67.3019	64.2785
YPTS_RS16045	69.3597	85.9976	88.4334	6.27593	5.54443	3.31103	4.01941	3.64703e-20	2.7882e-19	gspG	NC_999999999.1	3525056	3525493	-	438	protein_coding	type II secretion system major pseudopilin GspG && PF13544:Type IV pilin N-term methylation site GFxxxE|PF08334:Type II secretion system (T2SS), protein G	-	68	75	73	7	6	4	21.0559	26.1168	26.7661	1.89772	1.67708	1.00632
YPTS_RS23735	327.419	819.843	809.226	38.5521	27.7221	22.3495	4.4654	4.02051e-20	3.06835e-19	-	NC_999999999.1	2259796	2259939	-	144	protein_coding	hypothetical protein && -	-	321	715	668	43	30	27	302.33	757.313	744.989	35.458	25.5056	20.6609
YPTS_RS01885	78.5397	201.808	178.078	17.0347	16.6333	10.7609	3.36985	5.5377e-20	4.21888e-19	-	NC_999999999.1	392901	394187	+	1287	protein_coding	transporter && -	-	77	176	147	19	18	13	8.1143	20.8577	18.3432	1.75301	1.71227	1.11305
YPTS_RS01675	4850.08	6434.91	6189.13	12046.2	11873.4	11366.8	-1.01411	5.6744e-20	4.31551e-19	hupA	NC_999999999.1	350226	350501	+	276	protein_coding	DNA-binding protein HU-alpha && PF00216:Bacterial DNA-binding protein	-	4755	5612	5109	13436	12849	13732	2336.58	3101.28	2972.78	5780.55	5699.51	5482.43
YPTS_RS03315	3070.19	2480.17	2453.12	5027.02	6678.27	6522.74	-1.18712	6.56596e-20	4.98489e-19	dnaJ	NC_999999999.1	709142	710281	+	1140	protein_coding	molecular chaperone DnaJ && PF00684:DnaJ central domain|PF01556:DnaJ C terminal domain|PF00226:DnaJ domain	DnaJ_C	3010	2163	2025	5607	7227	7880	358.097	289.39	285.27	584.029	776.123	761.676
YPTS_RS17570	63.2398	118.103	102.97	3.58624	0.924072	3.31103	5.16365	6.584e-20	4.98992e-19	-	NC_999999999.1	3892269	3893297	-	1029	protein_coding	sigma-54-dependent Fis family transcriptional regulator && PF00158:Sigma-54 interaction domain|PF02954:Bacterial regulatory protein, Fis family	Sigma54_activat	62	103	85	4	1	4	8.17175	15.267	13.266	0.461587	0.118977	0.428345
YPTS_RS11170	92.8196	124.983	112.662	15.2415	10.1648	20.694	2.82838	6.88e-20	5.20523e-19	-	NC_999999999.1	2436074	2436931	+	858	protein_coding	hypothetical protein && -	-	91	109	93	17	11	25	14.3844	19.3763	17.4073	2.35272	1.56958	3.21071
YPTS_RS08930	226.439	255.699	235.015	67.2421	64.685	90.2257	1.6859	7.72248e-20	5.83254e-19	-	NC_999999999.1	1976341	1978422	-	2082	protein_coding	PAS domain S-box protein && PF00989:PAS fold|PF13426:PAS domain|PF00990:Diguanylate cyclase, GGDEF domain	GGDEF	222	223	194	75	70	109	14.4614	16.3364	14.9643	4.27749	4.11618	5.76892
YPTS_RS20550	351.899	323.351	330.717	114.76	117.357	147.341	1.40455	8.93505e-20	6.73672e-19	-	NC_999999999.1	4558669	4559628	+	960	protein_coding	ABC transporter permease && PF01032:FecCD transport family	-	345	282	273	128	127	178	48.7401	44.8033	45.6696	15.8324	16.1961	20.4314
YPTS_RS11430	288.659	520.572	557.251	111.174	124.75	101.814	2.01559	9.07914e-20	6.83357e-19	-	NC_999999999.1	2499595	2499840	-	246	protein_coding	DUF1161 domain-containing protein && PF06649:Protein of unknown function (DUF1161)	-	283	454	460	124	135	123	156.024	281.483	300.302	59.8543	67.1855	55.0958
YPTS_RS17345	71.3997	110.077	79.9535	8.96561	6.4685	5.79431	3.62491	1.04105e-19	7.82219e-19	-	NC_999999999.1	3849032	3850522	+	1491	protein_coding	ShET2/EspL2 family type III secretion system effector toxin && PF07906:ShET2 enterotoxin, N-terminal region	-	70	96	66	10	7	7	6.36736	9.82032	7.1089	0.796399	0.574775	0.517332
YPTS_RS03400	1556.51	1378.25	1462.18	791.664	670.876	795.476	0.961251	1.19564e-19	8.96835e-19	folA	NC_999999999.1	728053	728535	+	483	protein_coding	type 3 dihydrofolate reductase && PF00186:Dihydrofolate reductase	-	1526	1202	1207	883	726	961	428.496	379.568	401.325	217.081	184.021	219.243
YPTS_RS20500	469.198	444.894	545.137	945.872	1008.16	962.683	-1.00031	1.36891e-19	1.02504e-18	eptB	NC_999999999.1	4544162	4545853	-	1692	protein_coding	kdo(2)-lipid A phosphoethanolamine 7''-transferase && PF08019:Domain of unknown function (DUF1705)|PF00884:Sulfatase	Sulfatase	460	388	450	1055	1091	1163	36.872	34.9755	42.7118	74.039	78.9408	75.7405
YPTS_RS20070	203.999	231.62	232.592	483.247	521.176	475.133	-1.14862	1.81096e-19	1.35373e-18	glgC	NC_999999999.1	4427391	4428677	-	1287	protein_coding	glucose-1-phosphate adenylyltransferase && PF00483:Nucleotidyl transferase	-	200	202	192	539	564	574	21.0761	23.9389	23.9584	49.73	53.651	49.1453
YPTS_RS18290	47.9398	48.1586	48.4566	190.071	180.194	160.585	-1.87608	2.06817e-19	1.54336e-18	-	NC_999999999.1	4032831	4034210	+	1380	protein_coding	membrane protein && PF10091:Putative glucoamylase	-	47	42	40	212	195	194	4.6191	4.64197	4.65497	18.2417	17.2995	15.4907
YPTS_RS07870	32670.5	36237.1	36600.5	59137.2	56086.5	56944.8	-0.706504	2.20396e-19	1.64189e-18	ompF	NC_999999999.1	1720401	1721480	-	1080	protein_coding	porin OmpF && PF00267:Gram-negative porin	Porin_1	32030	31603	30213	65960	60695	68794	4022.28	4463.1	4492.68	7252.13	6880.28	7019.01
YPTS_RS07445	293.759	277.485	369.482	106.691	114.585	82.7759	1.631	2.47763e-19	1.84263e-18	-	NC_999999999.1	1615364	1616035	-	672	protein_coding	phosphatase PAP2 family protein && PF01569:PAP2 superfamily	-	288	242	305	119	124	100	58.1249	54.926	72.8897	21.0274	22.5907	16.3976
YPTS_RS12025	237.659	374.949	408.247	1110.84	945.325	915.501	-1.54461	3.4849e-19	2.58734e-18	-	NC_999999999.1	2638215	2638291	+	77	protein_coding	tRNA-Val && -	-	233	327	337	1239	1023	1106	410.397	647.723	702.87	1910.69	1626.53	1582.75
YPTS_RS05395	2208.29	2309.32	2359.84	1372.64	1388.88	1412.16	0.720178	3.82949e-19	2.83837e-18	rfbG	NC_999999999.1	1182733	1183806	+	1074	protein_coding	CDP-glucose 4%2C6-dehydratase && PF16363:GDP-mannose 4,6 dehydratase	-	2165	2014	1948	1531	1503	1706	273.396	286.014	291.287	169.27	171.329	175.034
YPTS_RS20505	960.836	1097.33	1228.38	560.351	510.088	480.1	1.08319	4.68253e-19	3.46475e-18	-	NC_999999999.1	4546391	4547854	-	1464	protein_coding	alpha/beta hydrolase && PF12146:Serine aminopeptidase, S33	-	942	957	1014	625	552	580	87.2667	99.7018	111.233	50.6929	46.161	43.6552
YPTS_RS19935	1608.53	1731.42	1652.37	2759.62	2681.66	2706.77	-0.706981	5.38852e-19	3.9804e-18	hslO	NC_999999999.1	4394088	4394969	+	882	protein_coding	Hsp33 family molecular chaperone HslO && PF01430:Hsp33 protein	-	1577	1510	1364	3078	2902	3270	242.495	261.12	248.36	414.389	402.815	408.534
YPTS_RS00895	82.6197	144.476	146.581	17.9312	6.4685	17.3829	3.14822	5.64795e-19	4.165e-18	-	NC_999999999.1	186643	187434	-	792	protein_coding	glutaminyl-peptide cyclotransferase && PF05096:Glutamine cyclotransferase	-	81	126	121	20	7	21	13.8707	24.2648	24.5356	2.99856	1.08206	2.92175
YPTS_RS03615	757.857	544.651	592.383	270.761	252.272	252.466	1.29059	5.94273e-19	4.37501e-18	leuC	NC_999999999.1	782682	784112	-	1431	protein_coding	3-isopropylmalate dehydratase large subunit && PF00330:Aconitase family (aconitate hydratase)	Aconitase	743	475	489	302	273	305	70.4187	50.6274	54.8789	25.0597	23.3561	23.486
YPTS_RS20060	2701.97	2880.35	2707.52	4481.91	4497.46	4298.55	-0.679612	6.68429e-19	4.91267e-18	glgP	NC_999999999.1	4423166	4425613	-	2448	protein_coding	glycogen phosphorylase && PF00343:Carbohydrate phosphorylase	-	2649	2512	2235	4999	4867	5193	146.761	156.509	146.623	242.482	243.404	233.752
YPTS_RS01905	2024.69	1507.82	1470.66	756.698	764.207	731.739	1.15218	8.69352e-19	6.37865e-18	-	NC_999999999.1	397349	398188	-	840	protein_coding	hemin ABC transporter substrate-binding protein && PF01497:Periplasmic binding protein	Peripla_BP_2	1985	1315	1214	844	827	884	320.494	238.769	232.1	119.309	120.532	115.964
Novel00194	24299.4	27116.8	26757.8	15882.6	16552	15172.8	0.715488	8.8484e-19	6.48142e-18	-	NC_999999999.1	1357033	1357807	+	775	-	PF01668:SmpB protein	-	23823	23649	22088	17715	17912	18330	4169.02	4654.18	4577.1	2714.24	2829.56	2606.21
YPTS_RS16220	4573.66	3973.09	3875.32	7143.8	7010.01	7449.83	-0.798064	8.87333e-19	6.48881e-18	-	NC_999999999.1	3568067	3570127	-	2061	protein_coding	beta-galactosidase && PF08532:Beta-galactosidase trimerisation domain|PF08533:Beta-galactosidase C-terminal domain|PF02449:Beta-galactosidase	-	4484	3465	3199	7968	7586	9000	295.071	256.423	249.271	459.071	450.622	481.186
Novel00021	152.999	161.675	193.827	46.6212	46.2036	48.01	1.84928	8.99596e-19	6.5675e-18	-	NC_999999999.1	77002	77503	-	502	-	PF07813:LTXXQ motif family protein	-	150	141	160	52	50	58	40.5253	42.8398	51.1861	12.3001	12.1939	12.7313
YPTS_RS07200	217.259	318.764	358.579	95.0355	70.2294	60.4264	1.98641	9.24366e-19	6.73709e-18	-	NC_999999999.1	1557094	1558674	-	1581	protein_coding	cyclic di-GMP phosphodiesterase && PF12792:CSS motif domain associated with EAL|PF00563:EAL domain	EAL	213	278	296	106	76	73	18.272	26.8191	30.0674	7.96127	5.88517	5.08791
YPTS_RS08470	86.6997	129.57	118.719	20.6209	15.7092	18.2107	2.61428	1.0075e-18	7.33075e-18	-	NC_999999999.1	1863202	1864281	-	1080	protein_coding	iron-siderophore ABC transporter substrate-binding protein && PF01497:Periplasmic binding protein	Peripla_BP_2	85	113	98	23	17	22	10.6742	15.9583	14.5726	2.52879	1.92709	2.24465
YPTS_RS14435	5211.16	4462.7	4266.61	2547.13	2547.67	2633.93	0.851248	1.0417e-18	7.56706e-18	napA	NC_999999999.1	3177212	3179704	-	2493	protein_coding	nitrate reductase catalytic subunit NapA && PF01568:Molydopterin dinucleotide binding domain|PF04879:Molybdopterin oxidoreductase Fe4S4 domain|PF00384:Molybdopterin oxidoreductase	-	5109	3892	3522	2841	2757	3182	277.941	238.113	226.883	135.319	135.392	140.646
YPTS_RS12060	1071	1059.49	1045.45	602.489	616.356	591.847	0.811062	1.12157e-18	8.13373e-18	sufD	NC_999999999.1	2644486	2645811	-	1326	protein_coding	Fe-S cluster assembly protein SufD && PF01458:Uncharacterized protein family (UPF0051)	-	1050	924	863	672	667	715	107.395	106.282	104.521	60.1775	61.5828	59.4171
YPTS_RS02750	1595.27	1645.42	1732.33	2709.41	2689.97	2691.87	-0.702709	1.1605e-18	8.40213e-18	-	NC_999999999.1	580596	581117	+	522	protein_coding	SCP2 domain-containing protein && PF02036:SCP-2 sterol transfer family	-	1564	1435	1430	3022	2911	3252	406.355	419.289	439.948	687.436	682.73	686.481
YPTS_RS09910	1218.9	951.706	912.196	482.35	460.188	399.807	1.20123	1.42502e-18	1.03002e-17	-	NC_999999999.1	2153721	2154011	+	291	protein_coding	BrnA antitoxin family protein && PF14384:BrnA antitoxin of type II toxin-antitoxin system	-	1195	830	753	538	498	483	556.947	435.028	415.564	219.532	209.514	182.895
Novel00477	261.119	245.38	260.454	507.454	526.721	550.46	-1.04699	1.49964e-18	1.08216e-17	-	NC_999999999.1	4605513	4606777	-	1265	-	PF00011:Hsp20/alpha crystallin family	-	256	214	215	566	570	665	27.4466	25.8021	27.295	53.1293	55.1647	57.9268
YPTS_RS02785	253.979	293.538	259.243	98.6217	85.0146	108.436	1.46283	1.92645e-18	1.38787e-17	-	NC_999999999.1	587451	588335	+	885	protein_coding	sugar ABC transporter permease && PF00528:Binding-protein-dependent transport system inner membrane component	BPD_transp_1	249	256	214	110	92	131	38.1588	44.1193	38.8335	14.759	12.7269	16.3109
YPTS_RS07725	8953.53	7927.83	7998.98	4968.74	4946.56	5180.11	0.720995	2.10873e-18	1.51669e-17	pflB	NC_999999999.1	1679870	1682152	-	2283	protein_coding	formate C-acetyltransferase && PF02901:Pyruvate formate lyase-like|PF01228:Glycine radical	-	8778	6914	6603	5542	5353	6258	521.469	461.908	464.484	288.25	287.057	302.05
YPTS_RS01430	470.218	549.238	589.96	1019.39	1052.52	1127.41	-0.993453	2.45923e-18	1.76588e-17	tatC	NC_999999999.1	300690	301466	+	777	protein_coding	Sec-independent protein translocase subunit TatC && PF00902:Sec-independent protein translocase protein (TatC)	-	461	479	487	1137	1139	1362	80.4672	94.0257	100.657	173.759	179.465	193.155
YPTS_RS16090	455.938	549.238	493.046	197.243	212.536	242.533	1.19751	2.82231e-18	2.02327e-17	-	NC_999999999.1	3533984	3534934	+	951	protein_coding	OmpG family monomeric porin && PF16946:Putative OMPG-porin 1 family	-	447	479	407	220	230	293	63.7479	76.8223	68.7305	27.4695	29.609	33.9497
YPTS_RS10185	1063.86	990.692	1020.01	574.696	593.254	557.909	0.833808	2.89737e-18	2.07368e-17	chaA	NC_999999999.1	2217318	2218418	-	1101	protein_coding	sodium-potassium/proton antiporter ChaA && PF01699:Sodium/calcium exchanger protein	Na_Ca_ex	1043	864	842	641	642	674	128.48	119.69	122.818	69.132	71.3879	67.4561
YPTS_RS18845	54.0598	95.1706	98.1247	4.48281	0.924072	5.79431	4.43571	3.55333e-18	2.539e-17	-	NC_999999999.1	4157077	4157943	+	867	protein_coding	LysR family transcriptional regulator && PF00126:Bacterial regulatory helix-turn-helix protein, lysR family	HTH_1	53	83	81	5	1	7	8.29079	14.6013	15.0038	0.684793	0.141208	0.889667
YPTS_RS15780	415.138	413.935	426.418	840.974	836.285	740.016	-0.944888	3.74035e-18	2.66828e-17	xni	NC_999999999.1	3467604	3468359	+	756	protein_coding	flap endonuclease Xni && PF02739:5'-3' exonuclease, N-terminal resolvase-like domain|PF01367:5'-3' exonuclease, C-terminal SAM fold	-	407	361	352	938	905	894	73.0149	72.8312	74.775	147.329	146.556	130.306
YPTS_RS23845	71.3997	112.37	88.4334	11.6553	6.4685	12.4164	3.14455	3.83409e-18	2.7307e-17	-	NC_999999999.1	3746791	3746946	-	156	protein_coding	hypothetical protein && -	-	70	98	73	13	7	15	60.8573	95.815	75.1509	9.89526	5.49352	10.5954
YPTS_RS06880	217.259	246.526	215.632	516.419	505.467	456.095	-1.12107	4.57959e-18	3.25635e-17	-	NC_999999999.1	1491704	1491961	-	258	protein_coding	2Fe-2S ferredoxin-like protein && PF00111:2Fe-2S iron-sulfur cluster binding domain	Fer2	213	215	178	576	547	551	111.969	127.102	110.799	265.101	259.564	235.332
YPTS_RS21065	6752.37	6368.41	6385.37	9900.73	9959.64	9907.44	-0.609697	4.65634e-18	3.30555e-17	glmS	NC_999999999.1	4674297	4676126	+	1830	protein_coding	glutamine--fructose-6-phosphate transaminase (isomerizing) && PF13522:Glutamine amidotransferase domain|PF01380:SIS domain	SIS	6620	5554	5271	11043	10778	11969	490.621	462.9	462.57	716.547	721.048	720.702
YPTS_RS13375	69.3597	120.397	122.353	15.2415	12.937	11.5886	2.97067	5.05331e-18	3.58155e-17	-	NC_999999999.1	2949015	2949659	-	645	protein_coding	hypothetical protein && -	-	68	105	101	17	14	14	14.2984	24.8291	25.1477	3.12966	2.65733	2.39176
Novel00296	83.6397	84.8509	109.027	267.175	248.575	256.605	-1.48159	5.31368e-18	3.75999e-17	-	NC_999999999.1	2526698	2527537	-	840	-	-	-	82	74	90	298	269	310	13.2396	13.4364	17.2068	42.1255	39.2058	40.666
Novel00315	8.15997	4.58654	4.84566	86.9664	77.622	81.9481	-3.78673	5.38773e-18	3.80623e-17	-	NC_999999999.1	2750218	2750334	+	117	-	-	-	8	4	4	97	84	99	9.27349	5.21442	5.49048	98.4452	87.8963	93.2391
YPTS_RS01790	85.6797	68.7981	79.9535	1.79312	2.77221	1.65552	5.24856	5.58292e-18	3.93776e-17	-	NC_999999999.1	378326	379033	+	708	protein_coding	helix-turn-helix transcriptional regulator && PF12833:Helix-turn-helix domain	-	84	60	66	2	3	2	16.0911	12.9256	14.9709	0.335433	0.518758	0.311276
YPTS_RS05200	13597.6	11199.2	10407.3	22494.7	22462.3	27351.6	-1.03834	6.21454e-18	4.37619e-17	lon	NC_999999999.1	1137279	1139633	+	2355	protein_coding	endopeptidase La && PF05362:Lon protease (S16) C-terminal proteolytic domain|PF00004:ATPase family associated with various cellular activities (AAA)|PF02190:ATP-dependent protease La (LON) substrate-binding domain	AAA	13331	9767	8591	25090	24308	33043	767.734	632.561	585.853	1265.08	1263.68	1546.1
YPTS_RS11505	476.338	495.346	553.617	948.562	1009.09	920.468	-0.917229	6.7589e-18	4.75188e-17	-	NC_999999999.1	2516314	2517264	-	951	protein_coding	D-ribose ABC transporter substrate-binding protein && PF13407:Periplasmic binding protein domain	-	467	432	457	1058	1092	1112	66.6002	69.2844	77.1741	132.103	140.579	128.847
YPTS_RS11360	3394.55	3383.72	3550.66	2252.16	2102.26	2107.47	0.676582	9.07637e-18	6.37094e-17	add	NC_999999999.1	2482349	2483353	-	1005	protein_coding	adenosine deaminase && PF00962:Adenosine/AMP deaminase	-	3328	2951	2931	2512	2275	2546	449.114	447.853	468.366	296.799	277.136	279.152
YPTS_RS10160	361.079	307.298	440.955	138.967	144.155	134.097	1.41027	1.03779e-17	7.27284e-17	-	NC_999999999.1	2212620	2213954	+	1335	protein_coding	poly-beta-1%2C6 N-acetyl-D-glucosamine synthase && PF00535:Glycosyl transferase family 2	Glycos_transf_2	354	268	364	155	156	162	35.9634	30.6186	43.7881	13.7867	14.3061	13.3716
YPTS_RS12440	55.0798	91.7307	75.1078	3.58624	5.54443	2.48328	4.26926	1.14415e-17	8.00537e-17	-	NC_999999999.1	2731481	2732470	+	990	protein_coding	spore coat protein U domain-containing protein && PF05229:Spore Coat Protein U domain	-	54	80	62	4	6	3	7.39771	12.325	10.0576	0.47977	0.741982	0.333914
YPTS_RS05850	507.958	546.945	597.228	247.451	279.994	263.227	1.06217	1.24546e-17	8.70028e-17	-	NC_999999999.1	1284869	1285063	+	195	protein_coding	glycogen synthase && PF08971:Glycogen synthesis protein	-	498	477	493	276	303	318	346.365	373.092	406.021	168.067	190.233	179.697
YPTS_RS03520	160.139	170.848	168.387	52.0006	40.6591	54.6321	1.7574	1.2703e-17	8.85966e-17	-	NC_999999999.1	757141	757506	+	366	protein_coding	DUF4150 domain-containing protein && PF13665:Domain of unknown function (DUF4150)	-	157	149	139	58	44	66	58.1778	62.0922	60.9915	18.8172	14.718	19.8706
Novel00027	72.4197	65.3581	88.4334	8.96561	4.62036	7.44983	3.4197	1.27851e-17	8.90276e-17	-	NC_999999999.1	100579	100910	-	332	-	-	-	71	57	73	10	5	9	29.0041	26.186	35.3119	3.5766	1.84378	2.98712
YPTS_RS05190	3905.57	3734.59	3514.32	7406.49	6370.55	6109.69	-0.833955	1.75774e-17	1.22203e-16	clpP	NC_999999999.1	1134984	1135607	+	624	protein_coding	ATP-dependent Clp endopeptidase proteolytic subunit ClpP && PF00574:Clp protease	-	3829	3257	2901	8261	6894	7381	832.223	796.096	746.619	1572.01	1352.58	1303.41
YPTS_RS06970	154.019	216.714	222.901	56.4834	59.1406	56.2876	1.78509	2.20461e-17	1.53028e-16	ycoA	NC_999999999.1	1517042	1517977	-	936	protein_coding	omptin family outer membrane beta-barrel protein YcoA && PF01278:Omptin family	-	151	189	184	63	64	68	21.8796	30.7977	31.5702	7.99233	8.37108	8.00538
YPTS_RS02280	1072.02	1114.53	1161.75	1933.88	1826.89	1807.82	-0.7344	2.74557e-17	1.90275e-16	-	NC_999999999.1	483628	484362	-	735	protein_coding	succinate dehydrogenase/fumarate reductase iron-sulfur subunit && PF13085:2Fe-2S iron-sulfur cluster binding domain|PF13183:4Fe-4S dicluster domain	-	1051	972	959	2157	1977	2184	193.934	201.702	209.54	348.475	329.304	327.427
YPTS_RS14285	747.657	591.663	517.275	257.313	269.829	245.844	1.26651	2.87317e-17	1.98803e-16	cysA	NC_999999999.1	3148378	3149469	-	1092	protein_coding	sulfate/thiosulfate ABC transporter ATP-binding protein CysA && PF00005:ABC transporter	ABC_tran	733	516	427	287	292	297	91.0375	72.0708	62.7973	31.2081	32.7369	29.9697
Novel00380	1322.93	1109.94	1147.21	647.317	657.939	645.652	0.87679	3.78177e-17	2.61259e-16	-	NC_999999999.1	3297772	3299921	+	2150	-	PF02082:Transcriptional regulator|PF00266:Aminotransferase class-V|PF01592:NifU-like N terminal domain	Aminotran_5	1297	968	947	722	712	780	81.8164	68.6703	70.7371	39.8756	40.5433	39.9765
YPTS_RS11665	277.439	284.365	273.78	105.794	80.3942	119.197	1.4487	4.00253e-17	2.76073e-16	-	NC_999999999.1	2560562	2561140	-	579	protein_coding	YceI family protein && PF04264:YceI-like domain	-	272	248	226	118	87	144	63.7132	65.3289	62.6853	24.1998	18.3958	27.4052
YPTS_RS07440	195.839	239.647	299.22	60.9662	72.0776	84.4314	1.75127	4.59331e-17	3.16323e-16	ybjG	NC_999999999.1	1614759	1615364	-	606	protein_coding	undecaprenyl-diphosphate phosphatase && PF01569:PAP2 superfamily	-	192	209	247	68	78	102	42.9702	52.6024	65.4576	13.3243	15.7579	18.5471
YPTS_RS16025	79.5597	112.37	111.45	1.79312	1.84814	0	6.42227	5.15772e-17	3.54634e-16	-	NC_999999999.1	3522573	3523529	-	957	protein_coding	general secretion pathway protein GspK && PF03934:Type II secretion system (T2SS), protein K	-	78	98	92	2	2	0	11.0541	15.6187	15.4387	0.248157	0.255856	0
YPTS_RS21365	1331.09	2013.49	1956.44	770.146	774.372	715.183	1.22963	5.27724e-17	3.62282e-16	sycH	NC_999999999.1	4726724	4727149	-	426	protein_coding	type III secretion system chaperone SycH && PF05932:Tir chaperone protein (CesT) family	-	1305	1756	1615	859	838	864	415.47	628.705	608.834	239.437	240.831	223.487
YPTS_RS11890	146.879	175.435	151.427	49.3109	44.3554	47.1822	1.74869	5.6298e-17	3.8588e-16	-	NC_999999999.1	2607968	2609248	+	1281	protein_coding	CMD domain-containing protein && -	-	144	153	125	55	48	57	15.2459	18.2169	15.671	5.09826	4.58743	4.90314
YPTS_RS08245	82.6197	65.3581	55.7251	4.48281	3.69629	4.96655	3.95196	5.87625e-17	4.02141e-16	tssJ	NC_999999999.1	1807054	1807635	+	582	protein_coding	type VI secretion system lipoprotein TssJ && PF12790:Type VI secretion lipoprotein, VasD, EvfM, TssJ, VC_A0113	-	81	57	46	5	4	6	18.8756	14.9377	12.6932	1.02013	0.841423	1.136
YPTS_RS12015	1060.8	1280.79	1232.01	635.662	657.939	644.824	0.881716	7.35149e-17	5.02313e-16	-	NC_999999999.1	2636463	2637836	+	1374	protein_coding	MATE family efflux transporter && PF01554:MatE	MatE	1040	1117	1017	709	712	779	102.656	123.993	118.869	61.2729	63.4411	62.474
YPTS_RS03610	312.119	287.805	310.123	121.036	124.75	139.891	1.23731	7.86235e-17	5.36382e-16	leuD	NC_999999999.1	782065	782667	-	603	protein_coding	3-isopropylmalate dehydratase small subunit && PF00694:Aconitase C-terminal domain	-	306	251	256	135	135	169	68.8245	63.4875	68.1802	26.5843	27.409	30.8829
Novel00475	123.42	115.81	119.93	29.5865	24.0259	33.1103	2.04611	9.09694e-17	6.1964e-16	-	NC_999999999.1	4552341	4552606	+	266	-	PF01175:Urocanase Rossmann-like domain	Urocanase	121	101	99	33	26	40	61.694	57.9124	59.7708	14.7313	11.9665	16.5702
YPTS_RS00470	93.8396	158.236	185.347	26.0003	25.874	29.7993	2.41487	9.63036e-17	6.54954e-16	-	NC_999999999.1	98853	100145	-	1293	protein_coding	HlyD family secretion protein && PF13437:HlyD family secretion protein	-	92	138	153	29	28	36	9.65002	16.2784	19.0033	2.66323	2.65116	3.06798
YPTS_RS17720	62.2198	64.2115	95.7019	1.79312	0.924072	3.31103	5.17126	1.08273e-16	7.35215e-16	-	NC_999999999.1	3923892	3924365	+	474	protein_coding	pilus assembly protein && PF07811:TadE-like protein	-	61	56	79	2	1	4	17.4538	18.0195	26.7661	0.501026	0.258285	0.929888
YPTS_RS02790	407.998	319.911	333.139	153.312	134.914	148.997	1.28044	1.10694e-16	7.50491e-16	-	NC_999999999.1	588354	589193	+	840	protein_coding	carbohydrate ABC transporter permease && PF00528:Binding-protein-dependent transport system inner membrane component	BPD_transp_1	400	279	275	171	146	180	64.5832	50.659	52.5762	24.1727	21.279	23.6125
YPTS_RS15520	572.218	654.728	667.49	1212.15	1195.75	1081.05	-0.882099	1.18375e-16	8.0132e-16	-	NC_999999999.1	3416217	3416999	-	783	protein_coding	endonuclease/exonuclease/phosphatase family protein && PF03372:Endonuclease/Exonuclease/phosphatase family	Exo_endo_phos	561	571	551	1352	1294	1306	97.1718	111.226	113.012	205.033	202.325	183.794
YPTS_RS03915	1214.82	1388.57	1401.61	2297.89	2199.29	2273.03	-0.758288	1.19028e-16	8.04497e-16	can	NC_999999999.1	851711	852373	-	663	protein_coding	carbonate dehydratase && PF00484:Carbonic anhydrase	-	1191	1211	1157	2563	2380	2746	243.634	278.588	280.256	459.033	439.481	456.39
YPTS_RS15740	736.437	951.706	996.996	1802.09	1721.55	1799.55	-0.988854	1.19837e-16	8.08716e-16	-	NC_999999999.1	3461546	3461935	+	390	protein_coding	DUF3461 family protein && PF11944:Protein of unknown function (DUF3461)	-	722	830	823	2010	1863	2174	251.08	324.598	338.9	611.984	584.824	614.248
YPTS_RS11670	81.5997	114.663	95.7019	19.7243	15.7092	16.5552	2.48759	1.20915e-16	8.1473e-16	-	NC_999999999.1	2561166	2561720	-	555	protein_coding	cytochrome b && PF00033:Cytochrome b/b6/petB	-	80	100	79	22	17	20	19.5495	27.4814	22.8597	4.70694	3.75002	3.97087
YPTS_RS20370	75.4797	95.1706	90.8562	17.0347	11.0889	13.2441	2.65718	1.30838e-16	8.8024e-16	yapE	NC_999999999.1	4508153	4511356	-	3204	protein_coding	autotransporter adhesin YapE && PF03212:Pertactin|PF03797:Autotransporter beta-domain	-	74	83	75	19	12	16	3.13241	3.9511	3.75928	0.704157	0.458528	0.550271
YPTS_RS08295	121.38	155.942	191.404	34.9659	38.811	17.3829	2.36805	1.33539e-16	8.97032e-16	darC	NC_999999999.1	1818109	1819371	-	1263	protein_coding	darobactin export ABC transporter periplasmic adaptor subunit && PF16576:Barrel-sandwich domain of CusB or HlyD membrane-fusion	-	119	136	158	39	42	21	12.7786	16.4236	20.0904	3.66665	4.07121	1.83217
YPTS_RS03235	277.439	217.86	213.209	512.833	525.797	506.588	-1.12086	1.33873e-16	8.97893e-16	trpR	NC_999999999.1	687945	688337	+	393	protein_coding	trp operon repressor && PF01371:Trp repressor protein	Trp_repressor	272	190	176	572	569	612	93.8675	73.7383	71.921	172.827	177.254	171.596
YPTS_RS13040	766.017	837.043	867.374	1386.98	1447.1	1384.84	-0.773084	1.37778e-16	9.22669e-16	-	NC_999999999.1	2864711	2866438	+	1728	protein_coding	potassium/proton antiporter && PF00999:Sodium/hydrogen exchanger family|PF03471:Transporter associated domain|PF02080:TrkA-C domain	Na_H_Exchanger	751	730	716	1547	1566	1673	58.9434	64.4334	66.5434	106.305	110.949	106.684
YPTS_RS04040	2458.19	2183.19	2287.15	1436.29	1403.66	1324.41	0.734986	1.54201e-16	1.03107e-15	degP	NC_999999999.1	881968	883413	+	1446	protein_coding	serine endoprotease DegP && PF13180:PDZ domain|PF13365:Trypsin-like peptidase domain|PF00595:PDZ domain (Also known as DHR or GLGF)	PDZ	2410	1904	1888	1602	1519	1600	226.041	200.831	209.686	131.554	128.608	121.927
YPTS_RS10055	157.079	116.957	142.947	27.7934	42.5073	31.4548	2.03954	1.56907e-16	1.04756e-15	-	NC_999999999.1	2184512	2185381	-	870	protein_coding	amidohydrolase && PF04909:Amidohydrolase	Amidohydro_2	154	102	118	31	46	38	24.0071	17.8819	21.782	4.23108	6.47315	4.81297
YPTS_RS13230	225.419	257.993	244.706	87.863	98.8757	97.6755	1.35483	1.86971e-16	1.24638e-15	-	NC_999999999.1	2916913	2917875	+	963	protein_coding	LysR family transcriptional regulator && PF03466:LysR substrate binding domain|PF00126:Bacterial regulatory helix-turn-helix protein, lysR family	LysR_substrate	221	225	202	98	107	118	31.1247	35.6359	33.6869	12.0839	13.603	13.5022
YPTS_RS14025	112.2	222.447	215.632	35.8624	41.5832	37.2491	2.25971	2.13536e-16	1.4213e-15	-	NC_999999999.1	3093603	3094082	+	480	protein_coding	Hcp family type VI secretion system effector && PF05638:Type VI secretion system effector, Hcp	-	110	194	178	40	45	45	31.0807	61.6442	59.5545	9.89526	11.4775	10.3305
YPTS_RS14295	238.679	268.312	244.706	106.691	97.0275	97.6755	1.3182	2.30267e-16	1.53033e-15	cysT	NC_999999999.1	3150334	3151167	-	834	protein_coding	sulfate/thiosulfate ABC transporter permease CysT && PF00528:Binding-protein-dependent transport system inner membrane component	BPD_transp_1	234	234	202	119	105	118	38.053	42.7939	38.8975	16.943	15.4135	15.5907
YPTS_RS21070	1298.46	1371.37	1372.53	805.112	832.588	815.342	0.720316	2.66198e-16	1.76644e-15	pstS	NC_999999999.1	4676609	4677649	+	1041	protein_coding	phosphate ABC transporter substrate-binding protein PstS && PF12849:PBP superfamily domain	-	1273	1196	1133	898	901	985	165.85	175.232	174.789	102.432	105.962	104.264
YPTS_RS00630	117.3	115.81	117.507	257.313	304.944	295.51	-1.29072	3.03891e-16	2.01351e-15	-	NC_999999999.1	136087	136818	-	732	protein_coding	glutathione peroxidase && PF08534:Redoxin|PF00462:Glutaredoxin	-	115	101	97	287	330	357	21.3072	21.0447	21.2812	46.5564	55.1925	53.741
YPTS_RS06630	467.158	387.562	335.562	173.036	123.826	109.264	1.55434	3.22534e-16	2.1338e-15	-	NC_999999999.1	1435357	1436466	+	1110	protein_coding	alkene reductase && PF00724:NADH:flavin oxidoreductase / NADH oxidase family	Oxidored_FMN	458	338	277	193	134	132	55.9605	46.4436	40.0768	20.6463	14.7795	13.1039
YPTS_RS20040	58.1398	65.3581	84.7991	2.68968	9.24072	4.13879	3.7073	3.80417e-16	2.51293e-15	-	NC_999999999.1	4419506	4419775	-	270	protein_coding	hypothetical protein && -	-	57	57	70	3	10	5	28.6319	32.1991	41.6361	1.31937	4.53433	2.04059
YPTS_RS06760	1131.18	1474.57	1314.39	636.558	632.989	716.011	0.98026	3.82589e-16	2.52347e-15	-	NC_999999999.1	1460943	1461416	+	474	protein_coding	DUF1456 family protein && PF07308:Protein of unknown function (DUF1456)	-	1109	1286	1085	710	685	865	317.316	413.804	367.61	177.864	176.925	201.088
YPTS_RS17890	1026.12	1066.37	1173.86	639.248	614.508	581.914	0.830982	3.86009e-16	2.54219e-15	-	NC_999999999.1	3963086	3963706	+	621	protein_coding	SH3 domain-containing protein && PF08239:Bacterial SH3 domain	SH3_3	1006	930	969	713	665	703	219.708	228.414	250.592	136.335	131.101	124.742
YPTS_RS08105	55.0798	63.0649	71.4736	4.48281	2.77221	1.65552	4.42269	3.9601e-16	2.60414e-15	-	NC_999999999.1	1771027	1771746	+	720	protein_coding	enoyl-CoA hydratase/isomerase family protein && PF00378:Enoyl-CoA hydratase/isomerase	ECH	54	55	59	5	3	2	10.1719	11.651	13.16	0.824605	0.510112	0.306088
YPTS_RS20405	1486.13	1319.78	1487.62	2415.34	2335.13	2308.62	-0.717137	4.00224e-16	2.62789e-15	-	NC_999999999.1	4519108	4520607	-	1500	protein_coding	insulinase family protein && PF00675:Insulinase (Peptidase family M16)|PF05193:Peptidase M16 inactive domain	-	1457	1151	1228	2694	2527	2789	131.737	117.035	131.475	213.263	206.249	204.883
Novel00254	37.7399	32.1058	37.5539	130.001	131.218	139.891	-1.90042	4.12162e-16	2.70222e-15	-	NC_999999999.1	2029456	2029840	-	385	-	PF06429:Flagellar basal body rod FlgEFG protein C-terminal|PF00460:Flagella basal body rod protein	-	37	28	31	145	142	169	13.0341	11.0925	12.9311	44.7214	45.1549	48.3699
YPTS_RS19195	224.399	186.901	184.135	61.8627	77.622	61.2541	1.57323	4.77781e-16	3.12775e-15	-	NC_999999999.1	4242979	4245177	-	2199	protein_coding	type VI secretion system tip protein VgrG && PF05954:Phage late control gene D protein (GPD)	-	220	163	152	69	84	74	13.5686	11.3056	11.1008	3.72591	4.67661	3.70813
YPTS_RS08010	776.217	796.911	772.884	1270.43	1269.67	1350.9	-0.730188	4.8163e-16	3.14823e-15	-	NC_999999999.1	1754905	1755369	-	465	protein_coding	methylglyoxal synthase && PF02142:MGS-like domain	-	761	695	638	1417	1374	1632	221.958	227.963	220.345	361.847	361.752	386.737
YPTS_RS02480	1124.04	1010.18	988.516	1736.64	1747.42	1720.08	-0.735811	4.87981e-16	3.18499e-15	-	NC_999999999.1	522564	524534	-	1971	protein_coding	bifunctional 2'%2C3'-cyclic-nucleotide 2'-phosphodiesterase/3'-nucleotidase && PF02872:5'-nucleotidase, C-terminal domain|PF00149:Calcineurin-like phosphoesterase	Metallophos	1102	881	816	1937	1891	2078	75.8288	68.1744	66.4874	116.695	117.458	116.174
Novel00470	606.898	478.146	479.721	960.217	1094.1	1149.76	-1.03221	5.35454e-16	3.48963e-15	-	NC_999999999.1	4497140	4499178	+	2039	-	PF01432:Peptidase family M3	Peptidase_M3	595	417	396	1071	1184	1389	39.5766	31.1925	31.1899	62.3707	71.0905	75.0644
YPTS_RS06310	8774.01	8880.68	8641.03	12602.1	13929.5	13833.5	-0.618273	5.5169e-16	3.59009e-15	sucD	NC_999999999.1	1373791	1374663	+	873	protein_coding	succinate--CoA ligase subunit alpha && PF00549:CoA-ligase|PF02629:CoA binding domain	CoA_binding	8602	7745	7133	14056	15074	16712	1336.36	1353.13	1312.18	1911.86	2113.93	2109.42
YPTS_RS16050	40.7998	97.4639	106.605	1.79312	6.4685	4.13879	4.30446	5.80317e-16	3.77077e-15	-	NC_999999999.1	3525513	3526715	-	1203	protein_coding	type II secretion system F family protein && PF00482:Type II secretion system (T2SS), protein F	-	40	85	88	2	7	5	4.50955	10.7767	11.7477	0.197412	0.712376	0.457987
YPTS_RS02175	708.897	1035.41	1023.65	369.383	431.541	366.697	1.24458	5.84478e-16	3.79217e-15	-	NC_999999999.1	460869	461294	-	426	protein_coding	subtilase && -	-	695	903	845	412	467	443	221.266	323.303	318.554	114.841	134.21	114.589
YPTS_RS15335	297.839	374.949	348.888	123.725	157.092	139.891	1.27914	6.95444e-16	4.50544e-15	kch	NC_999999999.1	3379380	3380555	-	1176	protein_coding	voltage-gated potassium channel protein && PF07885:Ion channel|PF02254:TrkA-N domain	Ion_trans_2	292	327	288	138	170	169	33.6755	42.4104	39.3297	13.9341	17.6978	15.8354
YPTS_RS14005	2034.89	1997.44	1944.32	1299.12	1231.79	1254.88	0.658942	7.01017e-16	4.53483e-15	-	NC_999999999.1	3088833	3089852	+	1020	protein_coding	iron ABC transporter substrate-binding protein && PF13343:Bacterial extracellular solute-binding protein	-	1995	1742	1605	1449	1333	1516	265.266	260.483	252.703	168.685	159.995	163.775
YPTS_RS19205	539.578	420.815	433.687	192.761	226.398	197.007	1.1805	7.93604e-16	5.11907e-15	tssM	NC_999999999.1	4246637	4250170	-	3534	protein_coding	type VI secretion system membrane subunit TssM && PF14331:ImcF-related N-terminal domain|PF06761:Intracellular multiplication and human macrophage-killing|PF06744:Type VI secretion protein IcmF C-terminal	-	529	367	358	215	245	238	20.3015	15.8391	16.2687	7.22405	8.48744	7.42094
Novel00267	44.8798	36.6923	33.9197	144.346	131.218	144.858	-1.85728	7.93673e-16	5.11907e-15	-	NC_999999999.1	2070226	2070844	+	619	-	PF07195:Flagellar hook-associated protein 2 C-terminus	-	44	32	28	161	142	175	9.64053	7.88481	7.26446	30.8847	28.085	31.1527
YPTS_RS12565	534.478	778.565	800.746	1568.09	1542.28	1513.14	-1.13096	8.56532e-16	5.51637e-15	flhD	NC_999999999.1	2761908	2762258	-	351	protein_coding	flagellar transcriptional regulator FlhD && PF05247:Flagellar transcriptional activator (FlhD)	FlhD	524	679	661	1749	1669	1828	202.471	295.049	302.434	591.686	582.139	573.876
YPTS_RS14035	72.4197	75.6779	84.7991	9.86217	9.24072	14.8997	2.7645	8.71799e-16	5.60644e-15	-	NC_999999999.1	3095991	3098417	+	2427	protein_coding	dimethyl sulfoxide reductase subunit A && PF04879:Molybdopterin oxidoreductase Fe4S4 domain|PF00384:Molybdopterin oxidoreductase|PF01568:Molydopterin dinucleotide binding domain	-	71	66	70	11	10	18	3.9676	4.14769	4.63195	0.538185	0.504437	0.817244
Novel00082	488.578	429.988	500.315	212.485	219.005	248.328	1.06037	8.99503e-16	5.7761e-15	-	NC_999999999.1	618012	618281	+	270	-	PF00883:Cytosol aminopeptidase family, catalytic domain	-	479	375	413	237	237	300	240.608	211.836	245.653	104.23	107.464	122.435
YPTS_RS21420	3754.61	4223.05	4325.97	2560.58	2541.2	2355.8	0.722155	9.76913e-16	6.26399e-15	sopA	NC_999999999.1	4734031	4735197	-	1167	protein_coding	plasmid-partitioning protein SopA && PF01656:CobQ/CobB/MinD/ParA nucleotide binding domain|PF00376:MerR family regulatory protein	CbiA	3681	3683	3571	2856	2750	2846	427.793	481.352	491.422	290.6	288.495	268.728
YPTS_RS17135	103.02	120.397	71.4736	11.6553	18.4814	18.2107	2.60916	1.00354e-15	6.4253e-15	-	NC_999999999.1	3758440	3759390	+	951	protein_coding	acetyltransferase && PF13523:Acetyltransferase (GNAT) domain	-	101	105	59	13	20	22	14.4039	16.84	9.96339	1.6232	2.5747	2.54912
YPTS_RS02980	175.439	145.623	164.753	350.555	345.603	384.908	-1.1529	1.0139e-15	6.48213e-15	lsrB	NC_999999999.1	630323	631342	-	1020	protein_coding	autoinducer 2 ABC transporter substrate-binding protein LsrB && PF13407:Periplasmic binding protein domain	-	172	127	136	391	374	465	22.8701	18.9905	21.4129	45.5182	44.8899	50.2344
YPTS_RS23885	260.099	275.192	233.803	104.001	94.2553	111.747	1.30993	1.08587e-15	6.93214e-15	-	NC_999999999.1	4245199	4246512	-	1314	protein_coding	type VI secretion system ImpA family N-terminal domain-containing protein && PF06812:ImpA, N-terminal, type VI secretion system|PF12486:Type VI secretion system, EvfB, or VasL	-	255	240	193	116	102	135	26.3199	27.8579	23.5884	10.4827	9.50346	11.3211
YPTS_RS02255	625.258	834.75	856.471	1610.22	1563.53	1471.75	-1.00545	1.23154e-15	7.85061e-15	epmB	NC_999999999.1	480490	481518	-	1029	protein_coding	EF-P beta-lysylation protein EpmB && PF13353:4Fe-4S single cluster domain|PF04055:Radical SAM superfamily	Radical_SAM	613	728	707	1796	1692	1778	80.7949	107.907	110.342	207.252	201.308	190.399
YPTS_RS00305	369.239	486.173	517.275	981.735	941.629	913.018	-1.0496	1.28045e-15	8.1505e-15	-	NC_999999999.1	64655	65665	-	1011	protein_coding	divergent polysaccharide deacetylase family protein && PF04748:Divergent polysaccharide deacetylase	-	362	424	427	1095	1019	1103	48.562	63.9656	67.8286	128.609	123.396	120.219
YPTS_RS22230	86.6997	77.9711	78.7421	11.6553	16.6333	13.2441	2.55534	1.38928e-15	8.8304e-15	-	NC_999999999.1	2410348	2410677	-	330	protein_coding	zf-TFIIB domain-containing protein && PF13453:Transcription factor zinc-finger	-	85	68	65	13	18	16	34.9336	31.4287	31.6326	4.67776	6.67784	5.34263
YPTS_RS03140	91.7996	134.156	144.159	26.8968	25.874	10.7609	2.54978	1.44956e-15	9.20016e-15	-	NC_999999999.1	662339	662500	+	162	protein_coding	DUF1328 domain-containing protein && PF07043:Protein of unknown function (DUF1328)	-	90	117	119	30	28	13	75.3471	110.155	117.969	21.9895	21.1602	8.84254
YPTS_RS07715	616.078	692.567	738.964	334.417	364.084	366.697	0.941311	1.56799e-15	9.9374e-15	pflA	NC_999999999.1	1677357	1678091	-	735	protein_coding	pyruvate formate lyase 1-activating protein && PF13353:4Fe-4S single cluster domain|PF04055:Radical SAM superfamily	Radical_SAM	604	604	610	373	394	443	111.452	125.338	133.284	60.2601	65.6275	66.4148
YPTS_RS15600	595.678	731.553	754.712	346.969	353.919	343.52	0.993877	1.68558e-15	1.06672e-14	nlpE	NC_999999999.1	3431304	3431987	-	684	protein_coding	envelope stress response activation lipoprotein NlpE && PF04170:NlpE N-terminal domain	-	584	638	623	387	383	415	115.797	142.265	146.274	67.1836	68.5519	66.8561
YPTS_RS16225	748.677	849.656	706.256	1329.6	1315.88	1410.5	-0.815579	1.84188e-15	1.16395e-14	-	NC_999999999.1	3570178	3571380	-	1203	protein_coding	arabinogalactan endo-beta-1%2C4-galactanase && PF07745:Glycosyl hydrolase family 53	-	734	741	583	1483	1424	1704	82.7503	93.9474	77.8285	146.381	144.918	156.082
YPTS_RS18370	384.539	308.445	329.505	142.553	155.244	152.308	1.18551	1.94291e-15	1.22602e-14	cdiA	NC_999999999.1	4050194	4060330	-	10137	protein_coding	contact-dependent inhibition toxin CdiA && PF13018:Extended Signal Peptide of Type V secretion system|PF05860:haemagglutination activity domain|PF13332:Haemagluttinin repeat|PF04829:Pre-toxin domain with VENN motif	-	377	269	272	159	168	184	5.04395	4.04739	4.30919	1.8625	2.02898	2.00013
YPTS_RS17990	145.859	149.062	121.142	39.4487	44.3554	28.1438	1.90139	1.96508e-15	1.23823e-14	-	NC_999999999.1	3982229	3984205	-	1977	protein_coding	phage tail tape measure protein && PF10145:Phage-related minor tail protein	-	143	130	100	44	48	34	9.80998	10.0293	8.12324	2.64274	2.97243	1.89505
YPTS_RS19930	583.438	624.916	619.034	1083.05	1163.41	994.138	-0.826622	2.17207e-15	1.36668e-14	hslR	NC_999999999.1	4393518	4393925	+	408	protein_coding	ribosome-associated heat shock protein Hsp15 && PF01479:S4 domain	S4	572	545	511	1208	1259	1201	190.141	203.736	201.139	351.573	377.783	324.363
YPTS_RS11775	124.44	174.288	157.484	34.9659	48.9758	43.0435	1.84328	2.49562e-15	1.56801e-14	-	NC_999999999.1	2586295	2587134	+	840	protein_coding	MerR family transcriptional regulator && PF13411:MerR HTH family regulatory protein	-	122	152	130	39	53	52	19.6979	27.5992	24.8542	5.51308	7.72456	6.82139
YPTS_RS18300	213.179	170.848	182.924	433.039	398.275	391.53	-1.10578	2.75304e-15	1.72726e-14	yapF	NC_999999999.1	4035367	4037652	+	2286	protein_coding	autotransporter YapF && PF03797:Autotransporter beta-domain	-	209	149	151	483	431	473	12.3996	9.94128	10.6081	25.0888	23.0823	22.7999
YPTS_RS18295	45.8998	57.3317	65.4165	169.45	171.877	173.829	-1.61892	2.75803e-15	1.72792e-14	-	NC_999999999.1	4034312	4035307	+	996	protein_coding	transporter && PF13557:Putative MetA-pathway of phenol degradation	-	45	50	54	189	186	210	6.12762	7.65672	8.70703	22.5326	22.8629	23.2332
YPTS_RS04625	1087.32	967.759	1009.11	1766.23	1653.16	1648.07	-0.725035	2.76807e-15	1.73172e-14	-	NC_999999999.1	1008943	1011585	-	2643	protein_coding	bifunctional acetate--CoA ligase family protein/GNAT family N-acetyltransferase && PF13380:CoA binding domain|PF00583:Acetyltransferase (GNAT) family|PF13607:Succinyl-CoA ligase like flavodoxin domain|PF13549:ATP-grasp domain	Acetyltransf_1	1066	844	833	1970	1789	1991	54.7015	48.7054	50.6155	88.507	82.8687	83.0086
YPTS_RS22225	66.2997	143.329	161.118	16.1381	21.2536	16.5552	2.77895	3.19072e-15	1.99329e-14	-	NC_999999999.1	2408670	2408846	+	177	protein_coding	YciY family protein && -	-	65	125	133	18	23	20	49.8057	107.713	120.674	12.0756	15.9086	12.451
YPTS_RS17980	97.9196	102.05	61.7822	17.0347	10.1648	11.5886	2.75815	3.34155e-15	2.08454e-14	-	NC_999999999.1	3980720	3981904	-	1185	protein_coding	baseplate J/gp47 family protein && PF04865:Baseplate J-like protein	-	96	89	51	19	11	14	10.9873	11.4552	6.91174	1.9039	1.13645	1.30184
YPTS_RS17800	272.339	230.473	204.729	488.626	496.226	493.344	-1.05898	3.72674e-15	2.32152e-14	-	NC_999999999.1	3942943	3943854	-	912	protein_coding	LysR family transcriptional regulator && PF03466:LysR substrate binding domain|PF00126:Bacterial regulatory helix-turn-helix protein, lysR family	LysR_substrate	267	201	169	545	537	596	39.7059	33.615	29.7596	70.9595	72.0869	72.0112
YPTS_RS05860	402.898	554.971	536.657	232.209	219.005	200.318	1.19669	4.39485e-15	2.73381e-14	-	NC_999999999.1	1285442	1286407	-	966	protein_coding	membrane protein && -	-	395	484	443	259	237	242	55.4573	76.4188	73.6483	31.8369	30.0364	27.605
YPTS_RS17100	72.4197	87.1442	102.97	19.7243	9.24072	13.2441	2.63202	4.5152e-15	2.80293e-14	-	NC_999999999.1	3748694	3749344	-	651	protein_coding	CPBP family intramembrane metalloprotease && PF02517:CAAX protease self-immunity	-	71	76	85	22	10	16	14.7916	17.8059	20.9688	4.01283	1.8806	2.70824
YPTS_RS20485	414.118	458.654	440.955	226.83	203.296	226.806	0.998322	4.51878e-15	2.80293e-14	-	NC_999999999.1	4540504	4541835	-	1332	protein_coding	MFS transporter && PF07690:Major Facilitator Superfamily	MFS_1	406	400	364	253	220	274	41.3391	45.8024	43.8867	22.5541	20.2207	22.6671
YPTS_RS10295	320.279	220.154	239.86	100.415	95.1794	86.0869	1.47381	6.92407e-15	4.28881e-14	-	NC_999999999.1	2244451	2245737	+	1287	protein_coding	coenzyme F390 synthetase && -	-	314	192	198	112	103	104	33.0895	22.7538	24.7071	10.3335	9.79796	8.90438
YPTS_RS17545	151.979	151.356	109.027	23.3106	40.6591	37.2491	2.02832	7.33217e-15	4.53516e-14	fliI	NC_999999999.1	3887153	3888493	-	1341	protein_coding	flagellar protein export ATPase FliI && PF00006:ATP synthase alpha/beta family, nucleotide-binding domain	ATP-synt_ab	149	132	90	26	44	45	15.0694	15.0133	10.7783	2.30225	4.01699	3.69771
Novel00506	82.6197	90.5841	77.5306	10.7587	7.39257	19.8662	2.70511	7.37626e-15	4.55599e-14	-	NC_999999999.1	4737241	4737523	+	283	-	PF05818:Enterobacterial TraT complement resistance protein	-	81	79	64	12	8	24	38.8184	42.5768	36.3186	5.03505	3.46083	9.34488
YPTS_RS18465	384.539	396.735	375.539	670.628	692.13	676.279	-0.817467	7.62897e-15	4.70543e-14	uxaC	NC_999999999.1	4084684	4086093	-	1410	protein_coding	glucuronate isomerase && PF02614:Glucuronate isomerase	-	377	346	310	748	749	817	36.2628	37.4273	35.3084	62.9928	65.0339	63.8486
YPTS_RS01480	192.779	219.007	196.249	423.177	388.11	430.435	-1.03131	7.75286e-15	4.77511e-14	trkH	NC_999999999.1	312272	313723	+	1452	protein_coding	Trk system potassium transporter TrkH && PF02386:Cation transport protein	-	189	191	162	472	420	520	17.6536	20.0631	17.9178	38.5997	35.4128	39.4626
YPTS_RS06300	12948.9	12322.9	12543	18543.6	18290.1	20190.7	-0.592629	8.86698e-15	5.45363e-14	odhB	NC_999999999.1	1371289	1372512	+	1224	protein_coding	2-oxoglutarate dehydrogenase complex dihydrolipoyllysine-residue succinyltransferase && PF00364:Biotin-requiring enzyme|PF00198:2-oxoacid dehydrogenases acyltransferase (catalytic domain)|PF02817:e3 binding domain	Biotin_lipoyl	12695	10747	10354	20683	19793	24392	1406.66	1339.18	1358.51	2006.51	1979.74	2195.91
YPTS_RS05390	1774.79	2007.76	2031.54	1190.63	1188.36	1075.26	0.751001	9.69973e-15	5.95743e-14	rfbF	NC_999999999.1	1181955	1182728	+	774	protein_coding	glucose-1-phosphate cytidylyltransferase && PF00483:Nucleotidyl transferase	-	1740	1751	1677	1328	1286	1299	304.893	345.046	347.959	203.735	203.412	184.934
YPTS_RS22240	71.3997	103.197	100.548	17.9312	18.4814	17.3829	2.35178	1.05379e-14	6.46313e-14	ivbL	NC_999999999.1	2534947	2535042	+	96	protein_coding	ilvB operon leader peptide IvbL && PF08049:IlvB leader peptide	-	70	90	83	20	20	21	98.8931	142.989	138.849	24.7382	25.5056	24.1044
YPTS_RS00130	2475.53	2096.05	2048.5	3613.14	3683.35	3802.72	-0.744936	1.13636e-14	6.95982e-14	glnA	NC_999999999.1	27055	28464	-	1410	protein_coding	glutamate--ammonia ligase && PF00120:Glutamine synthetase, catalytic domain|PF03951:Glutamine synthetase, beta-Grasp domain	-	2427	1828	1691	4030	3986	4594	233.448	197.738	192.602	339.386	346.095	359.022
YPTS_RS09705	73.4397	60.7716	43.611	3.58624	3.69629	4.96655	3.85684	1.15842e-14	7.085e-14	-	NC_999999999.1	2126737	2127600	-	864	protein_coding	DNA cytosine methyltransferase && PF00145:C-5 cytosine-specific DNA methylase	DNA_methylase	72	53	36	4	4	6	11.3021	9.35609	6.69152	0.549737	0.566792	0.76522
YPTS_RS13020	972.056	831.31	782.575	380.142	436.162	479.272	0.997498	1.22234e-14	7.46549e-14	mdoH	NC_999999999.1	2858504	2861113	-	2610	protein_coding	glucans biosynthesis glucosyltransferase MdoH && PF00535:Glycosyl transferase family 2	Glycos_transf_2	953	725	646	424	472	579	49.5212	42.3672	39.7491	19.2901	22.1401	24.4448
YPTS_RS14355	103.02	116.957	141.736	312.9	307.716	265.711	-1.29732	1.24062e-14	7.5666e-14	-	NC_999999999.1	3162647	3163060	+	414	protein_coding	YgiW/YdeI family stress tolerance OB fold protein && PF04076:Bacterial OB fold (BOF) protein	-	101	102	117	349	333	321	33.0872	37.5778	45.3859	100.1	98.4739	85.4385
Novel00159	1830.89	1658.03	1663.27	2684.3	2721.39	2640.55	-0.642506	1.29279e-14	7.87375e-14	-	NC_999999999.1	1175570	1178834	-	3265	-	PF02518:Histidine kinase-, DNA gyrase B-, and HSP90-like ATPase|PF00183:Hsp90 protein|PF00406:Adenylate kinase|PF13662:Toprim domain|PF02132:RecR protein	ADK	1795	1446	1373	2994	2945	3190	74.5625	67.5487	67.5341	108.887	110.428	107.66
YPTS_RS00880	46.9198	52.7452	72.685	3.58624	2.77221	3.31103	4.14915	1.31653e-14	8.00723e-14	-	NC_999999999.1	184526	185257	-	732	protein_coding	molecular chaperone && PF00345:Pili and flagellar-assembly chaperone, PapD N-terminal domain|PF02753:Pili assembly chaperone PapD, C-terminal domain	-	46	46	60	4	3	4	8.52287	9.58471	13.1636	0.64887	0.50175	0.60214
YPTS_RS18420	1404.53	1304.87	1308.33	2123.95	2139.23	2030.49	-0.646869	1.47822e-14	8.97814e-14	-	NC_999999999.1	4070324	4072345	+	2022	protein_coding	NADPH-dependent 2%2C4-dienoyl-CoA reductase && PF07992:Pyridine nucleotide-disulphide oxidoreductase|PF00724:NADH:flavin oxidoreductase / NADH oxidase family	Oxidored_FMN	1377	1138	1080	2369	2315	2453	92.3617	85.8407	85.7785	139.121	140.167	133.68
YPTS_RS11310	67.3197	67.6514	62.9936	5.37937	12.0129	8.27759	2.95259	1.74408e-14	1.05782e-13	-	NC_999999999.1	2467473	2468843	+	1371	protein_coding	HlyD family type I secretion periplasmic adaptor subunit && PF13533:Biotin-lipoyl like|PF13437:HlyD family secretion protein	-	66	59	52	6	13	10	6.52898	6.56367	6.09118	0.519664	1.16087	0.803732
YPTS_RS01800	72.4197	49.3053	55.7251	7.17249	3.69629	2.48328	3.74677	1.74764e-14	1.05851e-13	-	NC_999999999.1	379255	379503	+	249	protein_coding	EscG/YscG/SsaH family type III secretion system needle protein co-chaperone && PF06287:Protein of unknown function (DUF1039)	-	71	43	46	8	4	3	38.6721	26.3391	29.6684	3.81504	1.9667	1.32761
YPTS_RS20410	1644.23	1994	2029.12	3175.62	3248.11	3199.29	-0.764541	1.90329e-14	1.15119e-13	-	NC_999999999.1	4520972	4522261	-	1290	protein_coding	dicarboxylate/amino acid:cation symporter && PF00375:Sodium:dicarboxylate symporter family	SDF	1612	1739	1675	3542	3515	3865	169.478	205.609	208.526	326.037	333.59	330.148
YPTS_RS08085	50.9998	75.6779	56.9366	0	0.924072	4.96655	4.90406	2.0082e-14	1.21296e-13	-	NC_999999999.1	1767244	1767768	+	525	protein_coding	beta-hydroxyacyl-ACP dehydratase && PF07977:FabA-like domain	-	50	66	47	0	1	6	12.9166	19.1742	14.3772	0	0.233194	1.25933
Novel00241	12958	9127.21	9378.78	5241.3	5389.19	5368.84	0.975833	2.58114e-14	1.55687e-13	-	NC_999999999.1	1747096	1748274	+	1179	-	PF01389:OmpA-like transmembrane domain|PF00691:OmpA family	-	12704	7960	7742	5846	5832	6486	1461.39	1029.75	1054.57	588.781	605.593	606.194
YPTS_RS16030	54.0598	81.411	58.148	2.68968	0.924072	0.827759	5.45549	2.70268e-14	1.62794e-13	gspJ	NC_999999999.1	3523538	3524134	-	597	protein_coding	type II secretion system minor pseudopilin GspJ && PF11612:Type II secretion system (T2SS), protein J	-	53	71	48	3	1	1	12.0404	18.1391	12.9123	0.596699	0.20507	0.184576
YPTS_RS16290	49.9798	73.3846	117.507	8.06905	3.69629	10.7609	3.39929	2.87903e-14	1.73177e-13	-	NC_999999999.1	3585545	3586324	-	780	protein_coding	hypothetical protein && -	-	49	64	97	9	4	13	8.52002	12.5146	19.9716	1.37011	0.627831	1.83653
YPTS_RS09700	77.5197	66.5048	60.5708	8.06905	12.937	8.27759	2.81447	3.07048e-14	1.8444e-13	-	NC_999999999.1	2124185	2126740	-	2556	protein_coding	replication endonuclease && PF05840:Bacteriophage replication gene A protein (GPA)	-	76	58	50	9	14	10	4.03266	3.46098	3.14156	0.41811	0.67057	0.43111
YPTS_RS08300	117.3	199.514	224.112	40.3453	52.6721	43.0435	1.98891	3.08838e-14	1.8526e-13	darB	NC_999999999.1	1819373	1821733	-	2361	protein_coding	darobactin export ABC transporter permease subunit && -	-	115	174	185	45	57	52	6.60603	11.2405	12.5838	2.26321	2.95567	2.42692
YPTS_RS05275	1042.44	1138.61	1167.81	657.179	684.737	589.364	0.794172	3.1029e-14	1.85877e-13	-	NC_999999999.1	1156380	1156901	+	522	protein_coding	YbaY family lipoprotein && PF09619:Type III secretion system lipoprotein chaperone (YscW)	-	1022	993	964	733	741	712	265.534	290.142	296.58	166.741	173.79	150.3
YPTS_RS02230	45399	44907.9	45368.7	63844.1	63433.8	62660.5	-0.485367	3.29014e-14	1.96823e-13	aspA	NC_999999999.1	474480	475916	-	1437	protein_coding	aspartate ammonia-lyase && PF10415:Fumarase C C-terminus|PF00206:Lyase	-	44509	39165	37451	71210	68646	75699	4200.78	4156.94	4185.45	5884.27	5848.38	5804.73
YPTS_RS05535	658.917	528.598	575.423	1045.39	1020.18	1075.26	-0.831806	3.50755e-14	2.09543e-13	-	NC_999999999.1	1214487	1215401	-	915	protein_coding	SPFH/Band 7/PHB domain protein && PF01145:SPFH domain / Band 7 family	-	646	461	475	1166	1104	1299	95.7526	76.8443	83.3697	151.316	147.715	156.436
YPTS_RS11235	178.499	197.221	172.021	424.97	362.236	366.697	-1.07468	3.61303e-14	2.15549e-13	-	NC_999999999.1	2448649	2448954	-	306	protein_coding	YbdD/YjiX family protein && PF04328:Protein of unknown function (DUF466)	-	175	172	142	474	392	443	77.5632	85.7312	74.5251	183.935	156.835	159.526
YPTS_RS10555	882.297	896.668	909.774	526.281	544.278	556.254	0.724413	4.13181e-14	2.46163e-13	-	NC_999999999.1	2296407	2296970	-	564	protein_coding	lipoprotein && PF07273:Protein of unknown function (DUF1439)	-	865	782	751	587	589	672	208.006	211.475	213.844	123.586	127.854	131.292
YPTS_RS05570	91.7996	88.2908	109.027	234.899	248.575	221.839	-1.28883	4.21098e-14	2.50539e-13	purE	NC_999999999.1	1222528	1223052	-	525	protein_coding	5-(carboxyamino)imidazole ribonucleotide mutase && PF00731:AIR carboxylase	-	90	77	90	262	269	268	23.25	22.3699	27.5308	59.2585	62.7293	56.2502
YPTS_RS12615	95.8796	104.344	98.1247	242.968	243.955	221.012	-1.24674	4.46791e-14	2.65464e-13	-	NC_999999999.1	2777366	2777815	+	450	protein_coding	Lrp/AsnC family transcriptional regulator && PF13412:Winged helix-turn-helix DNA-binding|PF01037:AsnC family	AsnC_trans_reg	94	91	81	271	264	267	28.3305	30.8433	28.9074	71.5098	71.8238	65.3804
YPTS_RS19175	56.0998	65.3581	72.685	8.96561	10.1648	7.44983	2.87143	4.57545e-14	2.71485e-13	-	NC_999999999.1	4237235	4237468	-	234	protein_coding	type IV secretion protein Rhs && PF05954:Phage late control gene D protein (GPD)	-	55	57	60	10	11	9	31.8776	37.1528	41.1786	5.07449	5.75511	4.23814
YPTS_RS19285	2195.03	2135.03	2193.87	1378.01	1440.63	1236.67	0.686406	4.59501e-14	2.72276e-13	malM	NC_999999999.1	4267099	4268010	-	912	protein_coding	maltose operon protein MalM && PF07148:Maltose operon periplasmic protein precursor (MalM)	-	2152	1862	1811	1537	1559	1494	320.027	311.399	318.904	200.119	209.28	180.511
YPTS_RS03620	328.439	400.175	384.019	186.485	175.574	162.241	1.08482	4.77157e-14	2.82356e-13	leuB	NC_999999999.1	784114	785205	-	1092	protein_coding	3-isopropylmalate dehydrogenase && PF00180:Isocitrate/isopropylmalate dehydrogenase	-	322	349	317	208	190	196	39.9919	48.7455	46.62	22.6177	21.3014	19.778
YPTS_RS09405	1792.13	1464.25	1571.21	910.01	926.844	971.789	0.781868	4.85273e-14	2.8677e-13	tcyJ	NC_999999999.1	2076110	2076910	+	801	protein_coding	cystine ABC transporter substrate-binding protein && PF00497:Bacterial extracellular solute-binding proteins, family 3	-	1757	1277	1297	1015	1003	1174	297.494	243.159	260.042	150.467	153.301	161.504
YPTS_RS00360	1548.35	1378.25	1530.02	908.217	871.399	943.645	0.710485	5.02651e-14	2.96639e-13	cpxA	NC_999999999.1	74417	75793	-	1377	protein_coding	envelope stress sensor histidine kinase CpxA && PF00512:His Kinase A (phospho-acceptor) domain|PF00672:HAMP domain|PF02518:Histidine kinase-, DNA gyrase B-, and HSP90-like ATPase|PF16527:Two-component sensor protein CpxA, periplasmic domain	HATPase_c	1518	1202	1263	1013	943	1140	149.512	133.138	147.301	87.3543	83.8407	91.2262
YPTS_RS13975	244.799	214.421	228.958	95.9321	104.42	86.0869	1.26765	5.57036e-14	3.28291e-13	-	NC_999999999.1	3080990	3082327	+	1338	protein_coding	glycosyl transferase && PF11397:Glycosyltransferase (GlcNAc)	-	240	187	189	107	113	104	24.3273	21.3166	22.6851	9.4959	10.3395	8.56497
YPTS_RS17810	386.579	410.495	434.898	777.319	742.954	683.729	-0.840102	6.26837e-14	3.68931e-13	yqiA	NC_999999999.1	3945855	3946436	-	582	protein_coding	esterase YqiA && PF05728:Uncharacterised protein family (UPF0227)	-	379	358	359	867	804	826	88.3192	93.8193	99.062	176.891	169.126	156.389
YPTS_RS10320	45.8998	64.2115	71.4736	3.58624	5.54443	8.27759	3.36635	6.84423e-14	4.02283e-13	-	NC_999999999.1	2249913	2250377	-	465	protein_coding	hypothetical protein && -	-	45	56	59	4	6	10	13.125	18.3682	20.3767	1.02145	1.5797	2.36971
YPTS_RS20065	540.598	479.293	462.761	856.216	929.616	837.692	-0.821327	7.24717e-14	4.25394e-13	glgA	NC_999999999.1	4425750	4427180	-	1431	protein_coding	glycogen synthase GlgA && PF00534:Glycosyl transferases group 1|PF08323:Starch synthase catalytic domain	Glycos_transf_1	530	418	382	955	1006	1012	50.2314	44.5522	42.8706	79.2451	86.0668	77.9273
YPTS_RS01455	715.017	769.392	856.471	1336.77	1336.21	1270.61	-0.753668	8.05792e-14	4.72349e-13	fre	NC_999999999.1	305738	306439	+	702	protein_coding	NAD(P)H-flavin reductase && PF00175:Oxidoreductase NAD-binding domain	NAD_binding_1	701	671	707	1491	1446	1535	135.432	145.787	161.74	252.202	252.179	240.946
YPTS_RS08530	674.217	557.264	576.634	336.21	310.488	311.237	0.917986	9.17328e-14	5.37011e-13	hisD	NC_999999999.1	1878399	1879730	-	1332	protein_coding	histidinol dehydrogenase && PF00815:Histidinol dehydrogenase	-	661	486	476	375	336	376	67.3033	55.6499	57.3903	33.4299	30.8825	31.1052
YPTS_RS05990	1699.31	1663.77	1692.35	2470.03	2540.27	2722.5	-0.61328	1.124e-13	6.57117e-13	corC	NC_999999999.1	1311348	1312226	-	879	protein_coding	CNNM family magnesium/cobalt transport protein CorC && PF00571:CBS domain|PF03471:Transporter associated domain	CBS	1666	1451	1397	2755	2749	3289	257.054	251.774	255.237	372.17	382.88	412.31
YPTS_RS11050	1048.56	981.519	921.888	584.558	563.684	606.747	0.750669	1.15281e-13	6.73064e-13	-	NC_999999999.1	2412856	2413398	-	543	protein_coding	septation protein A && PF04279:Intracellular septation protein A	-	1028	856	761	652	610	733	256.763	240.44	225.072	142.579	137.533	148.749
YPTS_RS04330	214.199	212.127	205.941	60.9662	86.8627	91.0535	1.40299	1.25124e-13	7.29556e-13	-	NC_999999999.1	946812	949262	+	2451	protein_coding	molybdopterin-dependent oxidoreductase && PF00384:Molybdopterin oxidoreductase|PF01568:Molydopterin dinucleotide binding domain|PF04879:Molybdopterin oxidoreductase Fe4S4 domain	-	210	185	170	68	94	110	11.6202	11.5123	11.1389	3.29438	4.69528	4.94536
YPTS_RS12575	58.1398	97.4639	93.279	0.896561	0	1.65552	6.55627	1.35849e-13	7.91034e-13	-	NC_999999999.1	2766538	2767236	-	699	protein_coding	MgtC family protein && PF02308:MgtC family	-	57	85	77	1	0	2	11.0595	18.547	17.6909	0.169876	0	0.315284
YPTS_RS02360	801.717	909.281	811.649	1405.81	1439.7	1314.48	-0.721694	1.44159e-13	8.37281e-13	amiB	NC_999999999.1	498737	500650	+	1914	protein_coding	N-acetylmuramoyl-L-alanine amidase AmiB && PF01520:N-acetylmuramoyl-L-alanine amidase|PF01476:LysM domain|PF11741:AMIN domain	LysM	786	793	670	1568	1558	1588	55.6954	63.1922	56.2171	97.2776	99.6558	91.4234
YPTS_RS07425	13773	14875.3	14994.9	10108.7	9856.15	9290.76	0.577016	1.44174e-13	8.37281e-13	-	NC_999999999.1	1610435	1611736	-	1302	protein_coding	HAAAP family serine/threonine permease && PF03222:Tryptophan/tyrosine permease family	-	13503	12973	12378	11275	10666	11224	1406.56	1519.71	1526.78	1028.29	1002.92	949.917
YPTS_RS02595	360.059	397.882	393.71	719.939	654.243	661.379	-0.822896	1.47199e-13	8.53713e-13	pmrB	NC_999999999.1	547232	548299	-	1068	protein_coding	two-component system sensor histidine kinase PmrB && PF00512:His Kinase A (phospho-acceptor) domain|PF02518:Histidine kinase-, DNA gyrase B-, and HSP90-like ATPase|PF00672:HAMP domain	HATPase_c	353	347	325	803	708	799	44.8273	49.5553	48.8706	89.2797	81.1595	82.4374
YPTS_RS18190	319.259	291.245	301.643	118.346	159.864	116.714	1.2107	1.60781e-13	9.31253e-13	-	NC_999999999.1	4010199	4010603	-	405	protein_coding	RidA family protein && PF01042:Endoribonuclease L-PSP	Ribonuc_L-PSP	313	254	249	132	173	141	104.816	95.6557	98.7371	38.7015	52.296	38.363
YPTS_RS10255	1501.43	1452.79	1444.01	928.837	958.262	961.856	0.626687	1.65985e-13	9.60122e-13	-	NC_999999999.1	2234531	2235751	-	1221	protein_coding	imidazolonepropionase && PF01979:Amidohydrolase family	Amidohydro_1	1472	1267	1192	1036	1037	1162	163.505	158.268	156.782	100.752	103.978	104.867
YPTS_RS13645	128.52	161.675	163.541	338.9	392.73	307.098	-1.19759	1.6735e-13	9.6674e-13	cvpA	NC_999999999.1	3006594	3007103	-	510	protein_coding	colicin V production protein && PF02674:Colicin V production protein	-	126	141	135	378	425	371	33.5073	42.1678	42.5108	88.0096	102.022	80.159
YPTS_RS22990	809.877	850.803	890.391	476.971	503.619	527.282	0.757486	1.89482e-13	1.09315e-12	-	NC_999999999.1	1206042	1207079	+	1038	protein_coding	metallophosphoesterase && PF00149:Calcineurin-like phosphoesterase	Metallophos	794	742	735	532	545	637	103.744	109.028	113.717	60.8587	64.2801	67.6224
YPTS_RS17680	39.7798	55.0384	81.1649	0.896561	1.84814	2.48328	5.05411	1.93615e-13	1.11552e-12	-	NC_999999999.1	3916538	3917404	+	867	protein_coding	hypothetical protein && -	-	39	48	67	1	2	3	6.10077	8.44412	12.4106	0.136959	0.282415	0.381286
YPTS_RS02335	63.2398	105.49	96.9133	248.347	219.005	261.572	-1.46406	1.94622e-13	1.11985e-12	-	NC_999999999.1	494970	495045	+	76	protein_coding	tRNA-Gly && -	-	62	92	80	277	237	316	110.641	184.632	169.049	432.788	381.779	458.165
YPTS_RS01115	519.178	566.437	633.571	990.7	980.44	978.411	-0.780572	2.17661e-13	1.25076e-12	rarD	NC_999999999.1	234281	235171	-	891	protein_coding	EamA family transporter RarD && PF00892:EamA-like transporter family	DUF6	509	494	523	1105	1061	1182	77.4781	84.5632	94.267	147.263	145.786	146.18
YPTS_RS02330	94.8596	178.875	191.404	448.281	511.012	402.291	-1.55492	2.21164e-13	1.26922e-12	-	NC_999999999.1	494803	494878	+	76	protein_coding	tRNA-Gly && -	-	93	156	158	500	553	486	165.962	313.071	333.871	781.205	890.817	704.647
YPTS_RS17895	3308.87	2710.64	2728.11	1737.54	1783.46	1692.77	0.747131	2.3161e-13	1.32743e-12	-	NC_999999999.1	3963884	3965122	+	1239	protein_coding	multifunctional CCA addition/repair protein && PF01966:HD domain|PF01743:Poly A polymerase head domain|PF12627:Probable RNA and SrmB- binding site of polymerase A	HD	3244	2364	2252	1938	1930	2045	355.098	291.01	291.899	185.734	190.705	181.874
YPTS_RS07450	2424.53	2077.7	2103.02	1421.05	1301.09	1276.4	0.724746	2.434e-13	1.39318e-12	-	NC_999999999.1	1616512	1618200	-	1689	protein_coding	aspartate:alanine antiporter && PF02080:TrkA-C domain|PF06826:Predicted Permease Membrane Region	TrkA_C	2377	1812	1736	1585	1408	1542	190.87	163.629	165.065	111.432	102.059	100.601
YPTS_RS03595	159.119	162.822	202.307	360.418	361.312	361.731	-1.05085	2.57568e-13	1.47235e-12	sgrR	NC_999999999.1	778317	779978	-	1662	protein_coding	HTH-type transcriptional regulator SgrR && PF12793:Sugar transport-related sRNA regulator N-term|PF00496:Bacterial extracellular solute-binding proteins, family 5 Middle	-	156	142	167	402	391	437	12.7301	13.0313	16.1369	28.7213	28.802	28.9734
YPTS_RS06035	2516.33	2358.63	2646.94	4022.87	3995.69	3657.87	-0.634424	2.59098e-13	1.47916e-12	-	NC_999999999.1	1317821	1317895	-	75	protein_coding	tRNA-Gln && -	-	2467	2057	2185	4487	4324	4419	4461.15	4183.17	4678.71	7104.01	7058.32	6492.49
YPTS_RS06315	5911.9	5758.4	5753.02	3971.77	3840.44	4149.55	0.542534	2.63202e-13	1.50063e-12	cydA	NC_999999999.1	1375431	1376999	+	1569	protein_coding	cytochrome ubiquinol oxidase subunit I && PF01654:Cytochrome bd terminal oxidase subunit I	-	5796	5022	4749	4430	4156	5013	501.008	488.187	486.088	335.266	324.287	352.066
YPTS_RS00300	2655.05	2997.3	2682.08	4360.87	4564.91	5490.52	-0.79075	2.75758e-13	1.57017e-12	tdh	NC_999999999.1	63492	64517	+	1026	protein_coding	L-threonine 3-dehydrogenase && PF08240:Alcohol dehydrogenase GroES-like domain|PF00107:Zinc-binding dehydrogenase	ADH_N	2603	2614	2214	4864	4940	6633	344.085	388.589	346.55	562.931	589.463	712.379
YPTS_RS20020	476.338	485.026	537.869	906.423	839.981	821.137	-0.777184	2.91352e-13	1.65681e-12	glpE	NC_999999999.1	4417061	4417390	+	330	protein_coding	thiosulfate sulfurtransferase GlpE && PF00581:Rhodanese-like domain	Rhodanese	467	423	444	1011	909	992	191.93	195.505	216.075	363.786	337.231	331.243
YPTS_RS13860	136.679	155.942	168.387	52.8971	60.0647	44.699	1.5492	2.96325e-13	1.6829e-12	-	NC_999999999.1	3050652	3050999	-	348	protein_coding	hypothetical protein && -	-	134	136	139	59	65	54	52.2233	59.6062	64.1463	20.1317	22.8671	17.0987
YPTS_RS08385	194.819	225.887	218.055	86.9664	96.1034	69.5317	1.34051	3.06126e-13	1.7363e-12	-	NC_999999999.1	1840905	1842158	-	1254	protein_coding	LVIVD repeat-containing protein && -	-	191	197	180	97	104	84	20.6574	23.9608	23.0521	9.18508	10.1534	7.38126
YPTS_RS01940	615.058	810.67	914.619	389.108	365.932	312.893	1.1312	3.17016e-13	1.79574e-12	-	NC_999999999.1	404677	405477	-	801	protein_coding	methylenetetrahydrofolate reductase && PF02219:Methylenetetrahydrofolate reductase	-	603	707	755	434	396	378	102.1	134.623	151.374	64.3377	60.5257	52.0006
YPTS_RS11560	174.419	205.248	165.964	69.9318	67.4572	73.6705	1.36926	4.00215e-13	2.26409e-12	-	NC_999999999.1	2533509	2534303	-	795	protein_coding	DUF1460 domain-containing protein && PF07313:Protein of unknown function (DUF1460)	-	171	179	137	78	73	89	29.1721	34.3414	27.6751	11.6503	11.2417	12.3359
YPTS_RS08965	607.918	503.372	524.543	913.596	946.249	1035.53	-0.822504	4.03499e-13	2.27972e-12	-	NC_999999999.1	1986376	1987920	+	1545	protein_coding	TerC family protein && PF03741:Integral membrane protein TerC family|PF03471:Transporter associated domain	-	596	439	433	1019	1024	1251	52.3187	43.3379	45.0086	78.3167	81.1425	89.2232
YPTS_RS12705	365.159	405.909	434.898	704.697	683.813	735.877	-0.819197	4.13633e-13	2.33396e-12	phoQ	NC_999999999.1	2794741	2796195	+	1455	protein_coding	two-component system sensor histidine kinase PhoQ && PF00672:HAMP domain|PF08918:PhoQ Sensor|PF02518:Histidine kinase-, DNA gyrase B-, and HSP90-like ATPase	HATPase_c	358	354	359	786	740	889	33.3702	37.1084	39.6248	64.1458	62.2653	67.3267
YPTS_RS12055	1513.67	1436.73	1422.2	907.32	969.351	936.195	0.636936	4.39813e-13	2.47848e-12	sufS	NC_999999999.1	2643269	2644489	-	1221	protein_coding	cysteine desulfurase SufS && PF00266:Aminotransferase class-V	Aminotran_5	1484	1253	1174	1012	1049	1131	164.838	156.519	154.415	98.4178	105.181	102.069
YPTS_RS17160	137.699	166.262	153.85	331.728	307.716	312.893	-1.05906	4.41492e-13	2.48474e-12	-	NC_999999999.1	3766589	3767662	-	1074	protein_coding	cellulase family glycosylhydrolase && PF00150:Cellulase (glycosyl hydrolase family 5)	-	135	145	127	370	333	378	17.0478	20.5919	18.9905	40.9078	37.9592	38.7825
YPTS_RS18970	1889.03	1566.3	1557.88	981.735	955.49	1016.49	0.763787	4.46731e-13	2.51099e-12	prmA	NC_999999999.1	4195978	4196859	+	882	protein_coding	50S ribosomal protein L11 methyltransferase && PF06325:Ribosomal protein L11 methyltransferase (PrmA)	-	1852	1366	1286	1095	1034	1228	284.781	236.219	234.158	147.419	143.526	153.419
YPTS_RS01450	1943.09	1963.04	2077.58	2954.17	2908.05	2971.65	-0.562365	4.58079e-13	2.57148e-12	ubiD	NC_999999999.1	304187	305683	+	1497	protein_coding	4-hydroxy-3-polyprenylbenzoate decarboxylase && PF01977:3-octaprenyl-4-hydroxybenzoate carboxy-lyase	-	1905	1712	1715	3295	3147	3590	172.589	174.427	183.983	261.362	257.367	264.254
YPTS_RS14430	653.817	599.69	631.148	379.245	345.603	307.926	0.869114	4.99768e-13	2.80191e-12	napB	NC_999999999.1	3176662	3177117	-	456	protein_coding	nitrate reductase cytochrome c-type subunit && PF03892:Nitrate reductase cytochrome c-type subunit (NapB)	-	641	523	521	423	374	372	190.648	174.932	183.488	110.15	100.412	89.8932
YPTS_RS01315	50.9998	67.6514	93.279	10.7587	12.0129	7.44983	2.81249	5.25549e-13	2.94267e-12	-	NC_999999999.1	274789	275280	-	492	protein_coding	fimbrial protein && PF04449:CS1 type fimbrial major subunit	-	50	59	77	12	13	9	13.783	18.2902	25.134	2.89617	3.23486	2.0157
YPTS_RS12075	441.658	506.812	533.023	225.933	280.918	235.911	0.995631	5.61971e-13	3.14258e-12	sufA	NC_999999999.1	2648243	2648614	-	372	protein_coding	Fe-S cluster assembly scaffold SufA && PF01521:Iron-sulphur cluster biosynthesis	-	433	442	440	252	304	285	157.864	181.222	189.953	80.4389	100.048	84.421
YPTS_RS19230	228.479	216.714	245.917	88.7596	69.3054	109.264	1.3657	5.90806e-13	3.29961e-12	-	NC_999999999.1	4255687	4256454	-	768	protein_coding	type IVB secretion system protein IcmH/DotU && PF09850:Type VI secretion system protein DotU	-	224	189	203	99	75	132	39.5572	37.5347	42.4493	15.3067	11.9558	18.9392
YPTS_RS03395	47.9398	67.6514	56.9366	172.14	158.016	155.619	-1.49788	5.93747e-13	3.31181e-12	-	NC_999999999.1	727439	727903	+	465	protein_coding	threonine/serine exporter && PF12821:Threonine/Serine exporter, ThrE	-	47	59	47	192	171	188	13.7083	19.3522	16.2323	49.0294	45.0215	44.5506
YPTS_RS13735	270.299	313.031	266.512	544.213	617.28	497.483	-0.964541	6.1024e-13	3.39946e-12	-	NC_999999999.1	3025727	3026533	-	807	protein_coding	TSUP family transporter && PF01925:Sulfite exporter TauE/SafE	-	265	273	220	607	668	601	44.536	51.5966	43.7809	89.3149	101.34	82.0634
YPTS_RS08615	323.339	243.086	306.488	130.001	126.598	131.614	1.1697	6.11645e-13	3.40295e-12	-	NC_999999999.1	1901453	1902193	+	741	protein_coding	SDR family oxidoreductase && PF00106:short chain dehydrogenase	adh_short	317	212	253	145	137	159	58.0203	43.6365	54.8325	23.2358	22.6349	23.6444
Novel00083	450.838	501.079	519.698	261.796	265.209	273.988	0.875847	6.24609e-13	3.47067e-12	-	NC_999999999.1	618483	618831	+	349	-	PF02789:Cytosol aminopeptidase family, N-terminal domain	-	442	437	429	292	287	331	171.765	190.98	197.409	99.3496	100.678	104.508
YPTS_RS19310	2184.83	2141.91	2173.28	1452.43	1388.88	1498.24	0.582693	6.30333e-13	3.49803e-12	malF	NC_999999999.1	4272928	4274505	+	1578	protein_coding	maltose ABC transporter permease MalF && PF00528:Binding-protein-dependent transport system inner membrane component|PF14785:Maltose transport system permease protein MalF P2 domain	BPD_transp_1	2142	1868	1794	1620	1503	1810	184.099	180.552	182.579	121.904	116.608	126.392
YPTS_RS06845	98.9396	82.5577	90.8562	18.8278	27.7221	19.8662	2.04147	6.9325e-13	3.84231e-12	ompF2	NC_999999999.1	1481890	1483005	-	1116	protein_coding	porin OmpF2 && PF00267:Gram-negative porin	Porin_1	97	72	75	21	30	24	11.7882	9.84012	10.7928	2.23441	3.29105	2.36971
YPTS_RS08925	201.959	271.752	238.649	87.863	81.3183	109.264	1.35058	6.94129e-13	3.84231e-12	-	NC_999999999.1	1975841	1976119	-	279	protein_coding	hypothetical protein && -	-	198	237	197	98	88	132	96.2498	129.562	113.396	41.7091	38.615	52.1337
YPTS_RS14360	95.8796	98.6105	101.759	25.1037	29.5703	28.1438	1.8382	7.00041e-13	3.87014e-12	yapL	NC_999999999.1	3163560	3165839	+	2280	protein_coding	autotransporter YapL && PF03797:Autotransporter beta-domain|PF03212:Pertactin	-	94	86	84	28	32	34	5.59155	5.75302	5.91671	1.45825	1.71827	1.64321
YPTS_RS06030	2440.85	2170.58	2237.49	3832.8	3336.82	3673.59	-0.662578	7.15878e-13	3.95269e-12	-	NC_999999999.1	1317663	1317737	-	75	protein_coding	tRNA-Gln && -	-	2393	1893	1847	4275	3611	4438	4327.33	3849.65	3954.95	6768.36	5894.45	6520.41
YPTS_RS07325	325.379	404.762	480.932	177.519	153.396	190.384	1.21258	7.46204e-13	4.11495e-12	-	NC_999999999.1	1586336	1586824	+	489	protein_coding	protein PsaF && -	-	319	353	397	198	166	230	88.475	110.103	130.382	48.0801	41.5601	51.8284
YPTS_RS18375	78.5397	73.3846	62.9936	13.4484	10.1648	16.5552	2.4143	7.50002e-13	4.13068e-12	-	NC_999999999.1	4060375	4062063	-	1689	protein_coding	ShlB/FhaC/HecB family hemolysin secretion/activation protein && PF03865:Haemolysin secretion/activation protein ShlB/FhaC/HecB|PF08479:POTRA domain, ShlB-type	-	77	64	52	15	11	20	6.18301	5.77939	4.94435	1.05456	0.797334	1.30482
YPTS_RS05205	3310.91	4145.08	4573.1	7233.46	7083.01	7011.12	-0.826575	7.51484e-13	4.13363e-12	hupB	NC_999999999.1	1139851	1140123	+	273	protein_coding	DNA-binding protein HU-beta && PF00216:Bacterial DNA-binding protein	-	3246	3615	3775	8068	7665	8470	1612.59	2019.66	2220.7	3509.23	3437.37	3418.77
YPTS_RS04775	258.059	285.512	267.723	124.622	123.826	82.7759	1.29555	7.83973e-13	4.30693e-12	-	NC_999999999.1	1045645	1047498	+	1854	protein_coding	hypothetical protein && -	-	253	249	221	139	134	100	18.5076	20.4843	19.1434	8.90253	8.84855	5.94346
YPTS_RS11330	275.399	238.5	228.958	110.277	114.585	109.264	1.15532	8.0042e-13	4.39177e-12	-	NC_999999999.1	2474903	2475886	+	984	protein_coding	arabinose ABC transporter substrate-binding protein && PF00532:Periplasmic binding proteins and sugar binding domain of LacI family	Peripla_BP_1	270	208	189	123	124	132	37.2141	32.2404	30.8463	14.8429	15.4278	14.7818
YPTS_RS13130	215.219	264.873	224.112	111.174	93.3312	79.4648	1.31161	8.12369e-13	4.45174e-12	-	NC_999999999.1	2888040	2888978	-	939	protein_coding	DUF1861 family protein && PF08950:Protein of unknown function (DUF1861)	-	211	231	185	124	101	96	30.4759	37.5213	31.6404	15.6807	13.1684	11.2656
YPTS_RS06750	39.7798	71.0913	60.5708	4.48281	7.39257	5.79431	3.27714	8.53644e-13	4.67207e-12	phnE	NC_999999999.1	1458954	1459814	+	861	protein_coding	phosphonate ABC transporter%2C permease protein PhnE && PF00528:Binding-protein-dependent transport system inner membrane component	BPD_transp_1	39	62	50	5	8	7	6.14328	10.983	9.32616	0.689565	1.13753	0.895867
YPTS_RS13260	86.6997	106.637	130.833	0	1.84814	0	7.51834	8.70832e-13	4.76019e-12	-	NC_999999999.1	2924887	2925549	-	663	protein_coding	hypothetical protein && PF16809:NleF caspase inhibitor	-	85	93	108	0	2	0	17.3878	21.3945	26.1605	0	0.369312	0
YPTS_RS00615	57.1198	89.4375	82.3763	15.2415	15.7092	10.7609	2.45867	9.00826e-13	4.91799e-12	-	NC_999999999.1	132218	133546	+	1329	protein_coding	HlyD family type I secretion periplasmic adaptor subunit && PF13533:Biotin-lipoyl like|PF13437:HlyD family secretion protein	-	56	78	68	17	17	13	5.71481	8.95162	8.21712	1.51891	1.56603	1.07787
YPTS_RS23575	4624.66	4773.44	4336.87	3148.72	3122.44	3099.96	0.551694	9.42842e-13	5.14096e-12	malP	NC_999999999.1	4411252	4413657	-	2406	protein_coding	maltodextrin phosphorylase && PF00343:Carbohydrate phosphorylase	-	4534	4163	3580	3512	3379	3745	255.579	263.902	238.959	173.327	171.937	171.516
YPTS_RS09245	151.979	151.356	136.89	289.589	299.399	317.859	-1.04146	9.74037e-13	5.30444e-12	-	NC_999999999.1	2045948	2047525	+	1578	protein_coding	sugar ABC transporter ATP-binding protein && PF00005:ABC transporter	ABC_tran	149	132	113	323	324	384	12.8061	12.7585	11.5002	24.3055	25.1371	26.8147
YPTS_RS17115	554.878	472.413	480.932	271.658	279.07	268.194	0.882791	9.77767e-13	5.31813e-12	-	NC_999999999.1	3752451	3753809	+	1359	protein_coding	peptidase && -	-	544	412	397	303	302	324	54.2898	46.2391	46.9145	26.4747	27.206	26.2709
YPTS_RS17605	168.299	142.183	156.273	53.7937	50.8239	64.5652	1.46214	9.84439e-13	5.34776e-12	-	NC_999999999.1	3898086	3900182	+	2097	protein_coding	flagellar biosynthesis protein FlhA && PF00771:FHIPEP family	-	165	124	129	60	55	78	10.6715	9.01894	9.87932	3.39752	3.21101	4.09869
YPTS_RS14940	9905.18	8225.95	8502.93	5760.41	5394.73	5631.24	0.666112	1.05584e-12	5.7285e-12	-	NC_999999999.1	3298185	3299414	-	1230	protein_coding	IscS subfamily cysteine desulfurase && PF00266:Aminotransferase class-V	Aminotran_5	9711	7174	7019	6425	5838	6803	1070.77	889.587	916.444	620.264	581.08	609.458
YPTS_RS06755	33.6599	50.4519	82.3763	2.68968	3.69629	3.31103	4.09624	1.06135e-12	5.74859e-12	phnE	NC_999999999.1	1459817	1460698	+	882	protein_coding	phosphonate ABC transporter%2C permease protein PhnE && PF00528:Binding-protein-dependent transport system inner membrane component	BPD_transp_1	33	44	68	3	4	4	5.0744	7.6088	12.3816	0.403888	0.555224	0.499735
Novel00024	1112.82	998.718	1043.03	672.421	642.23	644.824	0.687575	1.06217e-12	5.74859e-12	-	NC_999999999.1	92931	94479	+	1549	-	PF00370:FGGY family of carbohydrate kinases, N-terminal domain|PF02782:FGGY family of carbohydrate kinases, C-terminal domain	FGGY_N	1091	871	861	750	695	779	95.524	85.7628	89.2663	57.4935	54.9301	55.416
YPTS_RS17565	44.8798	63.0649	38.7653	2.68968	2.77221	1.65552	4.37759	1.17774e-12	6.36621e-12	fliE	NC_999999999.1	3891872	3892252	-	381	protein_coding	flagellar hook-basal body complex protein FliE && PF02049:Flagellar hook-basal body complex protein FliE	-	44	55	32	3	3	2	15.6627	22.0176	13.4884	0.934985	0.963992	0.578434
YPTS_RS03990	574.258	480.44	477.298	267.175	264.284	283.921	0.910987	1.21502e-12	6.5596e-12	fhuC	NC_999999999.1	869723	870517	+	795	protein_coding	Fe3+-hydroxamate ABC transporter ATP-binding protein FhuC && PF07673:Protein of unknown function (DUF1602)|PF00005:ABC transporter	ABC_tran	563	419	394	298	286	343	96.0462	80.3857	79.5912	44.51	44.0429	47.5418
YPTS_RS01775	59.1598	64.2115	48.4566	3.58624	10.1648	7.44983	3.02313	1.28877e-12	6.94919e-12	-	NC_999999999.1	375267	376766	+	1500	protein_coding	EscC/YscC/HrcC family type III secretion system outer membrane ring protein && PF00263:Bacterial type II and III secretion system protein|PF03958:Bacterial type II/III secretion system short domain	-	58	56	40	4	11	9	5.24416	5.69415	4.28257	0.316648	0.897798	0.66115
YPTS_RS00225	1226.04	1059.49	995.784	1938.37	1833.36	1739.12	-0.746752	1.29267e-12	6.96164e-12	pyrE	NC_999999999.1	50486	51133	+	648	protein_coding	orotate phosphoribosyltransferase && PF00156:Phosphoribosyl transferase domain	Pribosyltran	1202	924	822	2162	1984	2101	251.576	217.485	203.72	396.177	374.838	357.273
YPTS_RS12065	686.457	749.899	713.524	422.28	419.528	442.851	0.742014	1.29737e-12	6.97838e-12	sufC	NC_999999999.1	2645786	2646532	-	747	protein_coding	Fe-S cluster assembly ATPase SufC && PF00005:ABC transporter	ABC_tran	673	654	589	471	454	535	122.189	133.533	126.628	74.8702	74.4068	78.9191
YPTS_RS17725	113.22	108.93	123.564	0	0.924072	0	8.51007	1.30415e-12	7.00618e-12	-	NC_999999999.1	3924349	3924921	+	573	protein_coding	pseudopilin && PF16964:Putative tight adherence pilin protein F	-	111	95	102	0	1	0	26.2729	25.2872	28.5878	0	0.21366	0
YPTS_RS06810	274.379	314.178	321.025	144.346	147.851	150.652	1.03633	1.31859e-12	7.07507e-12	-	NC_999999999.1	1473041	1474195	+	1155	protein_coding	ABC transporter permease && PF00528:Binding-protein-dependent transport system inner membrane component	BPD_transp_1	269	274	265	161	160	182	31.5871	36.1827	36.8468	16.5521	16.9596	17.3635
YPTS_RS19315	889.437	992.985	999.418	599.799	556.291	591.02	0.720949	1.48261e-12	7.94539e-12	malG	NC_999999999.1	4274519	4275409	+	891	protein_coding	maltose ABC transporter permease MalG && PF00528:Binding-protein-dependent transport system inner membrane component	BPD_transp_1	872	866	825	669	602	714	132.733	148.242	148.7	89.1573	82.7172	88.3017
YPTS_RS19975	2337.83	2296.71	2272.62	1599.47	1558.91	1465.13	0.579465	1.49607e-12	8.0077e-12	feoB	NC_999999999.1	4403560	4405875	+	2316	protein_coding	Fe(2+) transporter permease subunit FeoB && PF02421:Ferrous iron transport protein B|PF07664:Ferrous iron transport protein B C terminus|PF07670:Nucleoside recognition	-	2292	2003	1876	1784	1687	1770	134.219	131.909	130.086	91.4671	89.1772	84.2138
YPTS_RS17190	57.1198	80.2644	65.4165	0	1.84814	0.827759	6.25923	1.50911e-12	8.06764e-12	-	NC_999999999.1	3773183	3773521	-	339	protein_coding	hypothetical protein && -	-	56	70	54	0	2	1	22.4041	31.4942	25.5817	0	0.722283	0.325049
YPTS_RS05385	1247.46	1694.73	1849.83	797.939	845.525	786.371	0.979068	1.52961e-12	8.16726e-12	-	NC_999999999.1	1180928	1181917	+	990	protein_coding	CDP-6-deoxy-delta-3%2C4-glucoseen reductase && PF00175:Oxidoreductase NAD-binding domain|PF00970:Oxidoreductase FAD-binding domain|PF00111:2Fe-2S iron-sulfur cluster binding domain	NAD_binding_1	1223	1478	1527	890	915	950	167.545	227.704	247.708	106.749	113.152	105.739
Novel00432	33088.7	34858.8	37864	24422.3	23598.9	23604.4	0.562913	1.57825e-12	8.41669e-12	-	NC_999999999.1	4097278	4097774	+	497	-	-	-	32440	30401	31256	27240	25538	28516	8852.45	9329.61	10099.8	6508.18	6290.83	6322.39
YPTS_RS16755	2259.29	2165.99	2152.69	3124.52	3187.12	3327.59	-0.551124	1.59564e-12	8.49904e-12	rpiA	NC_999999999.1	3666316	3666972	-	657	protein_coding	ribose-5-phosphate isomerase RpiA && PF06026:Ribose 5-phosphate isomerase A (phosphoriboisomerase A)	Rib_5-P_isom_A	2215	1889	1777	3485	3449	4020	457.243	438.529	434.368	629.863	642.695	674.232
YPTS_RS15720	32338	27223.4	27253.2	18640.4	18519.3	18667.6	0.637017	1.68362e-12	8.95675e-12	rpsB	NC_999999999.1	3455731	3456456	-	726	protein_coding	30S ribosomal protein S2 && PF00318:Ribosomal protein S2	-	31704	23742	22497	20791	20041	22552	5922.65	4987.84	4976.5	3400.54	3379.56	3422.92
YPTS_RS10605	452.878	468.973	491.835	858.009	1058.99	778.093	-0.930831	1.80969e-12	9.61577e-12	cutC	NC_999999999.1	2313116	2313880	+	765	protein_coding	copper homeostasis protein CutC && PF03932:CutC family	-	444	409	406	957	1146	940	78.7155	81.5444	85.2316	148.545	183.4	135.399
YPTS_RS14980	8950.47	10964.1	11794.3	18544.5	18661.6	16921.9	-0.77161	1.94582e-12	1.03266e-11	ail	NC_999999999.1	3306608	3307156	-	549	protein_coding	attachment invasion locus protein Ail && PF13505:Outer membrane protein beta-barrel domain	-	8775	9562	9736	20684	20195	20443	2167.77	2656.49	2848.03	4473.74	4503.48	4103.18
Novel00164	321.299	395.589	376.75	660.766	631.141	651.446	-0.831611	1.98207e-12	1.05062e-11	-	NC_999999999.1	1215694	1216411	+	718	-	PF00085:Thioredoxin|PF14559:Tetratricopeptide repeat|PF14561:Tetratricopeptide repeat	-	315	345	311	737	683	787	59.5011	73.287	69.562	121.885	116.459	120.781
YPTS_RS13780	21172.1	23275.5	23730.4	34170.6	33360.8	32312.4	-0.550415	2.02619e-12	1.0727e-11	fadL	NC_999999999.1	3036385	3037650	+	1266	protein_coding	long-chain fatty acid transporter FadL && PF03349:Outer membrane protein transport protein (OMPP1/FadL/TodX)	-	20757	20299	19589	38113	36102	39036	2223.67	2445.53	2484.93	3574.77	3491.2	3397.66
YPTS_RS05400	3848.45	4960.34	4886.85	2635.89	2739.87	2689.39	0.763649	2.03018e-12	1.07351e-11	rfbH	NC_999999999.1	1183824	1185137	+	1314	protein_coding	lipopolysaccharide biosynthesis protein RfbH && PF01041:DegT/DnrJ/EryC1/StrS aminotransferase family	-	3773	4326	4034	2940	2965	3249	389.431	502.138	493.033	265.681	276.253	272.46
YPTS_RS20985	243.779	189.195	227.746	435.729	425.073	420.501	-0.953679	2.09664e-12	1.10732e-11	viaA	NC_999999999.1	4657605	4659071	+	1467	protein_coding	ATPase RavA stimulator ViaA && PF05762:VWA domain containing CoxE-like protein	-	239	165	188	486	460	508	22.0956	17.1548	20.5809	39.3382	38.3888	38.1577
YPTS_RS20355	55.0798	80.2644	66.6279	14.345	10.1648	10.7609	2.51585	2.21769e-12	1.16984e-11	-	NC_999999999.1	4506106	4506606	-	501	protein_coding	DUF943 family protein && PF06092:Enterobacterial putative membrane protein (DUF943)	-	54	70	55	16	11	13	14.6182	21.3104	17.6303	3.7922	2.68802	2.85926
YPTS_RS02515	2020.61	1766.96	1679.02	2880.65	2949.64	2830.93	-0.663118	2.2501e-12	1.1855e-11	-	NC_999999999.1	531203	535141	+	3939	protein_coding	translocation/assembly module TamB domain-containing protein && PF04357:Family of unknown function (DUF490)	-	1981	1541	1386	3213	3192	3420	68.2083	59.669	56.5084	96.8575	99.2097	95.6729
YPTS_RS16710	4305.4	3374.54	3476.76	5997.1	6321.57	7067.4	-0.796832	2.31347e-12	1.21743e-11	gcvH	NC_999999999.1	3656043	3656429	-	387	protein_coding	glycine cleavage system protein GcvH && PF01597:Glycine cleavage H-protein	-	4221	2943	2870	6689	6841	8538	1479.26	1159.88	1190.99	2052.38	2164.14	2431.05
YPTS_RS05000	411.058	318.764	382.808	676.007	664.407	670.485	-0.852542	2.45086e-12	1.28817e-11	-	NC_999999999.1	1097941	1098621	+	681	protein_coding	SDR family oxidoreductase && PF00106:short chain dehydrogenase	adh_short	403	278	316	754	719	810	80.2596	62.263	74.5205	131.472	129.258	131.065
Novel00257	52.0198	37.8389	41.1882	121.036	139.535	141.547	-1.61132	2.60592e-12	1.36803e-11	-	NC_999999999.1	2052907	2053132	+	226	-	-	-	51	33	34	135	151	171	30.6056	22.2709	24.1605	70.9306	81.7986	83.3751
YPTS_RS13250	67.3197	66.5048	56.9366	8.96561	10.1648	14.0719	2.5167	2.68304e-12	1.40683e-11	-	NC_999999999.1	2921920	2922837	-	918	protein_coding	substrate-binding domain-containing protein && PF13407:Periplasmic binding protein domain	-	66	58	47	10	11	17	9.7508	9.63646	8.22226	1.2935	1.46699	2.04059
YPTS_RS13005	239.699	264.873	296.797	135.381	109.04	115.058	1.1546	2.82408e-12	1.47901e-11	-	NC_999999999.1	2854743	2855663	+	921	protein_coding	LpxL/LpxP family Kdo(2)-lipid IV(A) lauroyl/palmitoleoyl acyltransferasee && PF03279:Bacterial lipid A biosynthesis acyltransferase	-	235	231	245	151	118	139	34.6057	38.2547	42.7211	19.4682	15.6855	16.6304
Novel00500	253.979	209.834	242.283	109.38	97.0275	109.264	1.16137	2.99845e-12	1.56845e-11	-	NC_999999999.1	4729317	4729406	+	90	-	-	-	249	183	200	122	105	132	375.228	310.128	356.881	160.963	142.831	161.614
Novel00359	222.359	165.115	167.175	71.7249	72.0776	69.5317	1.3822	3.05302e-12	1.59509e-11	-	NC_999999999.1	3179873	3180391	+	519	-	PF12838:4Fe-4S dicluster domain|PF13187:4Fe-4S dicluster domain	-	218	144	138	80	78	84	56.9676	42.3182	42.7019	18.3034	18.3994	17.8345
YPTS_RS18780	6461.68	6062.26	5974.7	8805.13	8816.57	8678.22	-0.507464	3.35108e-12	1.74872e-11	treC	NC_999999999.1	4143558	4145225	+	1668	protein_coding	alpha%2Calpha-phosphotrehalase && PF00128:Alpha amylase, catalytic domain	-	6335	5287	4932	9821	9541	10484	515.098	483.443	474.857	699.147	700.285	692.596
YPTS_RS10355	46.9198	66.5048	69.0507	11.6553	7.39257	8.27759	2.73573	3.47036e-12	1.8088e-11	-	NC_999999999.1	2258964	2259644	-	681	protein_coding	SDR family oxidoreductase && PF00106:short chain dehydrogenase	adh_short	46	58	57	13	8	10	9.16114	12.9901	13.442	2.26676	1.4382	1.61809
YPTS_RS09515	310.079	530.892	494.258	1048.98	985.984	950.267	-1.16305	3.56775e-12	1.85735e-11	-	NC_999999999.1	2100197	2100272	+	76	protein_coding	tRNA-Gly && -	-	304	463	408	1170	1067	1148	542.499	929.179	862.149	1828.02	1718.81	1664.47
YPTS_RS00625	143.819	165.115	129.622	303.038	304.944	296.338	-1.04302	3.58486e-12	1.86404e-11	-	NC_999999999.1	134530	135993	-	1464	protein_coding	dihydrolipoyl dehydrogenase && PF07992:Pyridine nucleotide-disulphide oxidoreductase|PF02852:Pyridine nucleotide-disulphide oxidoreductase, dimerisation domain	Pyr_redox_2	141	144	107	338	330	358	13.0622	15.0021	11.7376	27.4147	27.5962	26.9458
YPTS_RS17685	105.06	92.8774	111.45	0	0.924072	0	8.35032	3.78164e-12	1.96403e-11	-	NC_999999999.1	3917401	3918720	+	1320	protein_coding	type II and III secretion system protein family protein && PF13629:Pilus formation protein N terminal region|PF00263:Bacterial type II and III secretion system protein	-	103	81	92	0	1	0	10.5828	9.35929	11.1931	0	0.0927477	0
YPTS_RS06320	5778.28	5218.33	5046.76	3592.52	3298.94	3606.54	0.611996	3.96899e-12	2.05888e-11	cydB	NC_999999999.1	1377014	1378153	+	1140	protein_coding	cytochrome d ubiquinol oxidase subunit II && PF02322:Cytochrome bd terminal oxidase subunit II	-	5665	4551	4166	4007	3570	4357	673.96	608.883	586.881	417.372	383.39	421.145
YPTS_RS12400	866.997	1147.78	1207.78	1935.68	1999.69	1904.67	-0.859007	3.99058e-12	2.06763e-11	-	NC_999999999.1	2721254	2721751	-	498	protein_coding	GAF domain-containing protein && PF13185:GAF domain	-	850	1001	997	2159	2164	2301	231.488	306.575	321.515	514.792	531.992	509.139
YPTS_RS19105	22.4399	37.8389	21.8055	94.1389	104.42	123.336	-1.97524	4.13074e-12	2.13772e-11	-	NC_999999999.1	4223726	4225081	-	1356	protein_coding	NCS2 family permease && PF00860:Permease family	-	22	33	18	105	113	149	2.2004	3.71181	2.13181	9.19471	10.2022	12.1081
YPTS_RS01810	86.6997	94.024	72.685	22.414	23.1018	14.8997	2.07657	4.21316e-12	2.17779e-11	ssaJ	NC_999999999.1	379849	380580	+	732	protein_coding	EscJ/YscJ/HrcJ family type III secretion inner membrane ring protein SsaJ && PF01514:Secretory protein of YscJ/FliF family	-	85	82	60	25	25	18	15.7488	17.0858	13.1636	4.05544	4.18125	2.70963
YPTS_RS02645	333.539	435.721	479.721	813.181	757.739	841.831	-0.952971	4.53035e-12	2.33899e-11	-	NC_999999999.1	557288	557374	+	87	protein_coding	tRNA-Leu && -	-	327	380	396	907	820	1017	509.762	666.187	730.991	1237.93	1153.91	1288.1
YPTS_RS08080	37.7399	53.8918	49.6681	1.79312	1.84814	5.79431	3.87163	4.54566e-12	2.34412e-11	-	NC_999999999.1	1766762	1766980	+	219	protein_coding	hypothetical protein && -	-	37	47	41	2	2	7	22.9138	32.733	30.066	1.08441	1.11805	3.52211
YPTS_RS07095	374.339	372.656	317.391	169.45	189.435	183.762	0.973354	4.56818e-12	2.35296e-11	-	NC_999999999.1	1536835	1538271	+	1437	protein_coding	6-phospho-beta-glucosidase && PF00232:Glycosyl hydrolase family 1	Glyco_hydro_1	367	325	262	189	205	222	34.6376	34.4952	29.2806	15.6176	17.4652	17.0233
YPTS_RS07630	393.718	412.788	382.808	226.83	215.309	200.318	0.889431	4.74269e-12	2.43997e-11	macA	NC_999999999.1	1653580	1654692	+	1113	protein_coding	macrolide transporter subunit MacA && PF16576:Barrel-sandwich domain of CusB or HlyD membrane-fusion	-	386	360	316	253	233	242	47.0361	49.3332	45.5961	26.9919	25.6294	23.959
YPTS_RS14935	3797.45	3129.16	2986.14	1901.61	1908.21	2082.64	0.750708	5.0688e-12	2.60469e-11	iscU	NC_999999999.1	3297768	3298154	-	387	protein_coding	Fe-S cluster assembly scaffold IscU && PF01592:NifU-like N terminal domain	-	3723	2729	2465	2121	2065	2516	1304.73	1075.54	1022.92	650.786	653.26	716.388
YPTS_RS20855	467.158	550.384	615.399	254.623	307.716	231.772	1.03997	5.14403e-12	2.64024e-11	-	NC_999999999.1	4627695	4628171	-	477	protein_coding	DM13 domain-containing protein && PF10517:Electron transfer DM13	-	458	480	508	284	333	280	130.223	153.481	171.033	70.6982	85.4679	64.6827
YPTS_RS13115	356.999	454.067	453.07	230.416	192.207	195.351	1.03095	5.19719e-12	2.6644e-11	-	NC_999999999.1	2883686	2884930	+	1245	protein_coding	mechanosensitive ion channel family protein && PF00924:Mechanosensitive ion channel	-	350	396	374	257	208	236	38.1274	48.513	48.2434	24.5116	20.4537	20.8877
YPTS_RS10110	247.859	318.764	251.975	124.622	122.902	126.647	1.1285	5.20474e-12	2.66514e-11	-	NC_999999999.1	2199651	2201060	+	1410	protein_coding	DUF2318 domain-containing protein && PF10080:Predicted membrane protein (DUF2318)|PF04945:YHS domain	-	243	278	208	139	133	153	23.3736	30.0717	23.6908	11.7059	11.5481	11.957
YPTS_RS20165	439.618	519.425	471.241	841.871	829.816	760.71	-0.76671	5.36914e-12	2.74611e-11	gntR	NC_999999999.1	4457671	4458666	-	996	protein_coding	gluconate operon transcriptional repressor GntR && PF00356:Bacterial regulatory proteins, lacI family|PF00532:Periplasmic binding proteins and sugar binding domain of LacI family	Peripla_BP_1	431	453	389	939	898	919	58.689	69.3699	62.7229	111.948	110.381	101.673
YPTS_RS15470	230.519	206.394	264.089	95.0355	104.42	109.264	1.18126	5.40833e-12	2.76292e-11	proW	NC_999999999.1	3406393	3407559	+	1167	protein_coding	glycine betaine/L-proline ABC transporter permease ProW && PF00528:Binding-protein-dependent transport system inner membrane component	BPD_transp_1	226	180	218	106	113	132	26.2649	23.5252	30	10.7856	11.8545	12.4638
YPTS_RS20025	688.497	799.204	824.974	1290.15	1263.21	1216.81	-0.706365	5.96307e-12	3.04276e-11	glpG	NC_999999999.1	4417408	4418244	+	837	protein_coding	rhomboid family intramembrane serine protease GlpG && PF12122:Cytoplasmic N-terminal domain of rhomboid serine protease|PF01694:Rhomboid family	Rhomboid	675	697	681	1439	1367	1470	109.375	127.01	130.664	204.147	199.949	193.527
Novel00264	29.5799	40.1322	27.8626	101.311	122.902	108.436	-1.76963	6.87324e-12	3.50311e-11	-	NC_999999999.1	2060568	2060864	+	297	-	PF08345:Flagellar M-ring protein C-terminal	-	29	35	23	113	133	131	13.2428	17.974	12.4368	45.1784	54.8242	48.6031
YPTS_RS14730	133.619	185.755	173.233	364.9	317.881	359.247	-1.08532	6.95233e-12	3.53929e-11	-	NC_999999999.1	3251666	3252004	+	339	protein_coding	YegP family protein && PF07411:Domain of unknown function (DUF1508)	-	131	162	143	407	344	434	52.4096	72.8865	67.7442	142.562	124.233	141.071
YPTS_RS02270	440.638	463.24	468.818	764.767	712.459	774.782	-0.715306	7.0246e-12	3.57193e-11	frdD	NC_999999999.1	482846	483202	-	357	protein_coding	fumarate reductase subunit FrdD && PF02313:Fumarate reductase subunit D	-	432	404	387	853	771	936	164.117	172.602	174.092	283.72	264.401	288.906
YPTS_RS04240	31.6199	49.3053	66.6279	1.79312	4.62036	0.827759	4.37423	7.25003e-12	3.68227e-11	-	NC_999999999.1	925967	926170	-	204	protein_coding	hypothetical protein && -	-	31	43	55	2	5	1	20.6096	32.1492	43.2981	1.16415	3.00066	0.540155
YPTS_RS15775	1975.73	2104.07	2103.02	3154.1	2939.47	2977.45	-0.553307	7.70434e-12	3.90848e-11	-	NC_999999999.1	3465980	3467344	+	1365	protein_coding	LOG family protein && PF11892:Domain of unknown function (DUF3412)|PF14793:Domain of unknown function (DUF4478)|PF03641:Possible lysine decarboxylase	-	1937	1835	1736	3518	3181	3597	192.458	205.039	204.246	306.035	285.304	290.373
YPTS_RS00970	533.458	587.077	605.708	917.182	967.503	908.879	-0.695609	7.80094e-12	3.9529e-11	rffA	NC_999999999.1	203741	204871	+	1131	protein_coding	dTDP-4-amino-4%2C6-dideoxygalactose transaminase && PF01041:DegT/DnrJ/EryC1/StrS aminotransferase family	-	523	512	500	1023	1047	1098	62.716	69.0461	70.9975	107.404	113.334	106.977
YPTS_RS12390	7281.75	6551.87	6209.72	9907	10134.3	9932.28	-0.580341	7.85535e-12	3.97586e-11	prc	NC_999999999.1	2718347	2720425	-	2079	protein_coding	carboxy terminal-processing peptidase && PF03572:Peptidase family S41|PF00595:PDZ domain (Also known as DHR or GLGF)|PF11818:C-terminal domain of tail specific protease (DUF3340)	Peptidase_S41	7139	5714	5126	11050	10967	11999	465.717	419.197	395.968	631.126	645.819	635.974
YPTS_RS20905	976.136	986.105	976.401	1496.36	1645.77	1435.33	-0.63909	8.5172e-12	4.30522e-11	-	NC_999999999.1	4639425	4640813	+	1389	protein_coding	L-seryl-tRNA(Sec) selenium transferase && PF12390:Selenocysteine synthase N terminal|PF03841:L-seryl-tRNA selenium transferase	-	957	860	806	1669	1781	1734	93.4434	94.434	93.1899	142.68	156.978	137.561
YPTS_RS05735	65.2797	133.01	162.33	24.2072	19.4055	28.1438	2.32102	8.52578e-12	4.30522e-11	-	NC_999999999.1	1253813	1254052	+	240	protein_coding	hypothetical protein && -	-	64	116	134	27	21	34	36.1666	73.7189	89.6663	13.3586	10.7124	15.6105
YPTS_RS07355	977.156	800.351	912.196	536.144	525.797	537.215	0.750699	8.73229e-12	4.40442e-11	-	NC_999999999.1	1594202	1595074	+	873	protein_coding	LysR family transcriptional regulator && PF03466:LysR substrate binding domain|PF00126:Bacterial regulatory helix-turn-helix protein, lysR family	LysR_substrate	958	698	753	598	569	649	148.83	121.948	138.521	81.3384	79.7949	81.918
YPTS_RS01870	588.538	552.678	524.543	270.761	287.386	343.52	0.884932	9.93227e-12	5.0039e-11	yedE	NC_999999999.1	390190	391404	+	1215	protein_coding	selenium metabolism membrane protein YedE/FdhT && PF04143:Sulphur transport	-	577	482	433	302	311	415	64.4078	60.5066	57.2331	29.5148	31.3373	37.6375
YPTS_RS01130	1664.63	1346.15	1454.91	2404.58	2347.14	2373.18	-0.673258	1.03198e-11	5.19318e-11	recQ	NC_999999999.1	236905	238737	+	1833	protein_coding	ATP-dependent DNA helicase RecQ && PF00270:DEAD/DEAH box helicase|PF09382:RQC domain|PF00271:Helicase conserved C-terminal domain|PF00570:HRDC domain|PF16124:RecQ zinc-binding	HRDC	1632	1174	1201	2682	2540	2867	120.753	97.6872	105.224	173.742	169.648	172.351
YPTS_RS14290	266.219	223.594	226.535	112.967	113.661	86.0869	1.20035	1.07898e-11	5.42343e-11	cysW	NC_999999999.1	3149459	3150334	-	876	protein_coding	sulfate/thiosulfate ABC transporter permease CysW && PF00528:Binding-protein-dependent transport system inner membrane component	BPD_transp_1	261	195	187	126	123	104	40.4087	33.9518	34.2826	17.0795	17.1901	13.0821
YPTS_RS14425	711.957	734.993	713.524	461.729	429.693	445.334	0.692401	1.16652e-11	5.85672e-11	napC	NC_999999999.1	3176035	3176637	-	603	protein_coding	cytochrome c-type protein NapC && PF03264:NapC/NirT cytochrome c family, N-terminal region	-	698	641	589	515	465	538	156.992	162.134	156.868	101.414	94.4089	98.3136
YPTS_RS02635	3267.05	3123.43	3038.23	4393.15	4531.65	4496.39	-0.509114	1.20857e-11	6.06087e-11	glmM	NC_999999999.1	555297	556637	+	1341	protein_coding	phosphoglucosamine mutase && PF00408:Phosphoglucomutase/phosphomannomutase, C-terminal domain|PF02880:Phosphoglucomutase/phosphomannomutase, alpha/beta/alpha domain III|PF02879:Phosphoglucomutase/phosphomannomutase, alpha/beta/alpha domain II|PF02878:Phosphoglucomutase/phosphomannomutase, alpha/beta/alpha domain I	PGM_PMM_III	3203	2724	2508	4900	4904	5432	323.942	309.821	300.355	433.886	447.712	446.354
YPTS_RS06730	374.339	429.988	473.664	199.037	243.031	194.523	1.00507	1.21499e-11	6.08607e-11	-	NC_999999999.1	1455304	1456407	+	1104	protein_coding	suppressor of fused domain protein && PF05076:Suppressor of fused protein (SUFU)	-	367	375	391	222	263	235	45.0854	51.8077	56.8779	23.8777	29.1651	23.4557
YPTS_RS08655	155.039	260.286	253.186	81.5871	82.2424	76.1538	1.47538	1.32843e-11	6.64669e-11	-	NC_999999999.1	1911973	1912668	+	696	protein_coding	hypothetical protein && -	-	152	227	209	91	89	92	29.6192	49.7449	48.2251	15.5253	15.6552	14.5656
YPTS_RS06305	9693.02	8118.17	7830.59	12736.5	15397.8	14920.4	-0.747534	1.33498e-11	6.67183e-11	sucC	NC_999999999.1	1372625	1373791	+	1167	protein_coding	ADP-forming succinate--CoA ligase subunit beta && PF00549:CoA-ligase|PF08442:ATP-grasp domain	-	9503	7080	6464	14206	16663	18025	1104.41	925.325	889.542	1445.47	1748.07	1701.98
YPTS_RS10855	968.996	952.853	868.585	568.42	607.115	562.876	0.68377	1.33886e-11	6.68358e-11	yeaG	NC_999999999.1	2367818	2369752	-	1935	protein_coding	protein kinase YeaG && PF08298:PrkA AAA domain|PF06798:PrkA serine protein kinase C-terminal domain	-	950	831	717	634	657	680	66.5858	65.5016	59.5078	38.906	41.5682	38.7237
YPTS_RS01680	1453.49	1363.35	1316.81	2138.3	2120.74	1978.34	-0.592757	1.40035e-11	6.9826e-11	-	NC_999999999.1	350551	351204	+	654	protein_coding	DUF1481 domain-containing protein && PF07356:Protein of unknown function (DUF1481)	-	1425	1189	1087	2385	2295	2390	295.513	277.291	266.924	433.031	429.618	402.688
YPTS_RS06700	369.239	318.764	295.586	173.036	153.396	163.896	1.00618	1.43397e-11	7.14211e-11	dusC	NC_999999999.1	1449576	1450514	+	939	protein_coding	tRNA dihydrouridine(16) synthase DusC && PF01207:Dihydrouridine synthase (Dus)	Dus	362	278	244	193	166	198	52.2856	45.1556	41.7311	24.4062	21.6431	23.2353
YPTS_RS20910	959.816	820.99	778.941	1360.98	1733.56	1470.93	-0.833512	1.50117e-11	7.46826e-11	selB	NC_999999999.1	4640810	4642783	+	1974	protein_coding	selenocysteine-specific translation elongation factor && PF09106:Elongation factor SelB, winged helix|PF09107:Elongation factor SelB, winged helix|PF00009:Elongation factor Tu GTP binding domain	GTP_EFTU	941	716	643	1518	1876	1777	64.6519	55.322	52.3118	91.3131	116.349	99.1948
YPTS_RS22380	57.1198	79.1178	88.4334	189.174	175.574	217.701	-1.3831	1.50675e-11	7.48751e-11	-	NC_999999999.1	3116407	3116539	-	133	protein_coding	RtT sRNA && -	-	56	69	73	211	190	263	57.1052	79.1279	88.1469	188.382	174.896	217.898
YPTS_RS00295	1101.6	1252.12	1298.64	1863.95	2020.94	2359.11	-0.774558	1.56655e-11	7.77587e-11	-	NC_999999999.1	62271	63482	+	1212	protein_coding	glycine C-acetyltransferase && PF00155:Aminotransferase class I and II	Aminotran_1_2	1080	1092	1072	2079	2187	2850	120.854	137.421	142.046	203.686	220.914	259.114
Novel00079	825.177	951.706	1057.57	572.006	537.81	498.311	0.816928	1.57685e-11	7.81812e-11	-	NC_999999999.1	551307	551535	+	229	-	PF01985:CRS1 / YhbY (CRM) domain	-	809	830	873	638	582	602	479.129	552.808	612.23	330.822	311.146	289.674
YPTS_RS01310	41.8198	55.0384	41.1882	0	6.4685	2.48328	3.96439	1.66941e-11	8.26766e-11	-	NC_999999999.1	272189	274522	-	2334	protein_coding	TcfC E-set like domain-containing protein && PF16967:Fimbrial, FimD or usher-like	-	41	48	34	0	7	3	2.38244	3.1367	2.33945	0	0.367176	0.141635
YPTS_RS09980	100.98	119.25	156.273	276.141	327.121	270.677	-1.22009	1.81578e-11	8.98236e-11	-	NC_999999999.1	2165795	2165870	-	76	protein_coding	tRNA-Asn && -	-	99	104	129	308	354	327	176.669	208.714	272.591	481.222	570.252	474.114
YPTS_RS02715	933.296	893.228	895.237	597.11	563.684	583.57	0.642079	1.89475e-11	9.36243e-11	-	NC_999999999.1	570994	572049	-	1056	protein_coding	LLM class flavin-dependent oxidoreductase && PF00296:Luciferase-like monooxygenase	-	915	779	739	666	610	705	117.516	112.514	112.387	74.8891	70.7201	73.5655
YPTS_RS17005	124.44	135.303	155.061	53.7937	53.5962	44.699	1.44748	1.90476e-11	9.40124e-11	-	NC_999999999.1	3726496	3728793	-	2298	protein_coding	M23 family metallopeptidase && PF01551:Peptidase family M23	Peptidase_M23	122	118	128	60	58	54	7.20027	7.83184	8.94532	3.10034	3.08998	2.58936
YPTS_RS15330	46.9198	76.8245	102.97	10.7587	16.6333	6.62207	2.74327	2.0326e-11	1.00209e-10	crcB	NC_999999999.1	3378878	3379282	+	405	protein_coding	fluoride efflux transporter CrcB && PF02537:CrcB-like protein, Camphor Resistance (CrcB)	-	46	67	85	12	18	8	15.4043	25.232	33.7054	3.51832	5.4412	2.17663
YPTS_RS12485	67.3197	61.9182	90.8562	6.27593	19.4055	13.2441	2.50048	2.09307e-11	1.03074e-10	-	NC_999999999.1	2740553	2743195	-	2643	protein_coding	YadA-like family protein && PF05658:Head domain of trimeric autotransporter adhesin|PF03895:YadA-like C-terminal region|PF05662:Coiled stalk of trimeric autotransporter adhesin	-	66	54	75	7	21	16	3.38677	3.11622	4.55722	0.314492	0.972746	0.66707
YPTS_RS18760	2004.29	2090.31	2019.43	3004.38	2981.05	2819.35	-0.526121	2.1765e-11	1.07062e-10	ridA	NC_999999999.1	4139289	4139675	+	387	protein_coding	2-iminobutanoate/2-iminopropanoate deaminase && PF01042:Endoribonuclease L-PSP	Ribonuc_L-PSP	1965	1823	1667	3351	3226	3406	688.637	718.469	691.768	1028.19	1020.54	969.801
YPTS_RS16795	1379.03	1433.29	1406.45	2093.47	2169.72	1974.2	-0.564058	2.42768e-11	1.19284e-10	epd	NC_999999999.1	3673854	3674870	-	1017	protein_coding	erythrose-4-phosphate dehydrogenase && PF00044:Glyceraldehyde 3-phosphate dehydrogenase, NAD binding domain|PF02800:Glyceraldehyde 3-phosphate dehydrogenase, C-terminal domain	-	1352	1250	1161	2335	2348	2385	180.3	187.465	183.336	272.631	282.653	258.414
YPTS_RS12070	1511.63	1201.67	1165.38	706.49	785.461	720.978	0.810803	2.49913e-11	1.22656e-10	sufB	NC_999999999.1	2646717	2648228	-	1512	protein_coding	Fe-S cluster assembly protein SufB && PF01458:Uncharacterized protein family (UPF0051)	-	1482	1048	962	788	850	871	132.934	105.716	102.178	61.8847	68.8247	63.4768
YPTS_RS01995	3792.35	3583.23	3602.75	5304.95	5156.32	5035.26	-0.497065	2.63059e-11	1.28964e-10	-	NC_999999999.1	415386	415964	+	579	protein_coding	TerD family protein && PF02342:TerD domain	-	3718	3125	2974	5917	5580	6083	870.903	823.196	824.894	1213.48	1179.87	1157.68
YPTS_RS02300	1206.66	1125.99	1139.94	1714.23	1698.44	1696.91	-0.556675	3.03074e-11	1.48415e-10	mscM	NC_999999999.1	487858	491199	-	3342	protein_coding	miniconductance mechanosensitive channel MscM && PF00924:Mechanosensitive ion channel|PF12795:Mechanosensitive ion channel porin domain|PF12794:Mechanosensitive ion channel inner membrane domain 1	-	1183	982	941	1912	1838	2050	48.0084	44.8164	45.2188	67.9344	67.3312	67.5921
Novel00505	125.46	128.423	141.736	51.104	48.0517	50.4933	1.40058	3.06145e-11	1.49751e-10	-	NC_999999999.1	4734838	4735186	+	349	-	PF00376:MerR family regulatory protein	MerR	123	112	117	57	52	61	47.799	48.9468	53.8389	19.3936	18.2413	19.2599
YPTS_RS19210	254.999	202.954	225.323	113.863	99.7997	95.1922	1.14815	3.10395e-11	1.5166e-10	tssA	NC_999999999.1	4250202	4251590	-	1389	protein_coding	type VI secretion system protein TssA && PF06812:ImpA, N-terminal, type VI secretion system|PF16989:Type VI secretion, EvfE, EvfF, ImpA, BimE, VC_A0119, VasJ	-	250	177	186	127	108	115	24.4105	19.4358	21.5054	10.857	9.51916	9.12314
YPTS_RS16035	56.0998	80.2644	100.548	0	1.84814	0	7.06398	3.3478e-11	1.63392e-10	gspI	NC_999999999.1	3524127	3524495	-	369	protein_coding	type II secretion system minor pseudopilin GspI && PF02501:Type II secretion system (T2SS), protein I	-	55	70	83	0	2	0	20.2151	28.9337	36.1233	0	0.663561	0
YPTS_RS15985	70.3797	98.6105	83.5877	199.933	213.461	184.59	-1.24659	3.53001e-11	1.72093e-10	-	NC_999999999.1	3515856	3516491	+	636	protein_coding	DsbA family protein && PF01323:DSBA-like thioredoxin domain	DSBA	69	86	69	223	231	223	14.714	20.624	17.4232	41.6348	44.4664	38.6364
YPTS_RS08425	1963.49	1968.77	1928.57	1303.6	1374.09	1373.25	0.532873	4.3469e-11	2.11682e-10	-	NC_999999999.1	1851909	1853495	-	1587	protein_coding	TerC family protein && PF03471:Transporter associated domain|PF00571:CBS domain|PF03741:Integral membrane protein TerC family	CBS	1925	1717	1592	1454	1487	1659	164.51	165.016	161.102	108.792	114.713	115.191
YPTS_RS10080	161.159	196.074	178.078	76.2077	74.8498	45.5267	1.449	4.43302e-11	2.15635e-10	-	NC_999999999.1	2191361	2192131	-	771	protein_coding	DeoR/GlpR transcriptional regulator && PF00455:DeoR C terminal sensor domain|PF08220:DeoR-like helix-turn-helix domain	DeoR	158	171	147	85	81	55	27.7934	33.8278	30.6195	13.091	12.862	7.86063
YPTS_RS06450	131.579	161.675	168.387	303.934	328.969	293.027	-1.00763	4.79415e-11	2.32942e-10	-	NC_999999999.1	1396378	1397196	-	819	protein_coding	CPBP family intramembrane metalloprotease && PF02517:CAAX protease self-immunity	-	129	141	139	339	356	354	21.3621	26.2583	27.2563	49.1501	53.2161	47.6286
YPTS_RS16205	323.339	292.392	289.528	520.006	514.708	507.416	-0.76668	4.86693e-11	2.36216e-10	-	NC_999999999.1	3564619	3565692	-	1074	protein_coding	LacI family DNA-binding transcriptional regulator && PF00356:Bacterial regulatory proteins, lacI family|PF13377:Periplasmic binding protein-like domain	LacI	317	255	239	580	557	613	40.0308	36.2133	35.7379	64.1257	63.4933	62.8934
YPTS_RS12760	59.1598	114.663	101.759	15.2415	26.7981	13.2441	2.3215	4.93998e-11	2.3941e-10	-	NC_999999999.1	2809388	2809957	-	570	protein_coding	hypothetical protein && -	-	58	100	84	17	29	16	13.8004	26.7582	23.6668	3.54146	6.22874	3.0931
YPTS_RS23800	64.2598	77.9711	95.7019	0.896561	0	0	7.96828	4.94368e-11	2.3941e-10	-	NC_999999999.1	3518323	3518724	-	402	protein_coding	hypothetical protein && -	-	63	68	79	1	0	0	21.2546	25.7997	31.56	0.295381	0	0
YPTS_RS14255	38.7599	48.1586	39.9767	5.37937	3.69629	0.827759	3.70282	4.97061e-11	2.40448e-10	-	NC_999999999.1	3139677	3140858	-	1182	protein_coding	pyridoxal phosphate-dependent aminotransferase && PF00155:Aminotransferase class I and II	Aminotran_1_2	38	42	33	6	4	1	4.36019	5.41956	4.48366	0.602757	0.414304	0.0932248
YPTS_RS01215	1100.58	1009.04	934.002	659.869	624.672	605.092	0.688887	5.04423e-11	2.43739e-10	-	NC_999999999.1	255988	256407	+	420	protein_coding	DUF2500 domain-containing protein && PF10694:Protein of unknown function (DUF2500)	-	1079	880	771	736	676	731	348.426	319.57	294.809	208.083	197.049	191.786
YPTS_RS07680	2996.75	2574.19	2525.8	4273.01	4011.39	4093.27	-0.611823	5.60402e-11	2.7049e-10	trxB	NC_999999999.1	1665846	1666808	-	963	protein_coding	thioredoxin-disulfide reductase && PF07992:Pyridine nucleotide-disulphide oxidoreductase	Pyr_redox_2	2938	2245	2085	4766	4341	4945	413.775	355.568	347.709	587.674	551.875	565.834
YPTS_RS02285	4411.48	3426.14	3451.32	6343.17	6310.48	5965.66	-0.721466	5.71902e-11	2.75736e-10	frdA	NC_999999999.1	484355	486178	-	1824	protein_coding	fumarate reductase (quinol) flavoprotein subunit && PF02910:Fumarate reductase flavoprotein C-term|PF00890:FAD binding domain	-	4325	2988	2849	7075	6829	7207	321.588	249.855	250.844	460.585	458.363	435.39
YPTS_RS13745	1089.36	981.519	1039.4	1502.64	1629.14	1570.26	-0.595721	5.78747e-11	2.78729e-10	aroC	NC_999999999.1	3027370	3028455	-	1086	protein_coding	chorismate synthase && PF01264:Chorismate synthase	-	1068	856	858	1676	1763	1897	133.377	120.22	126.88	183.254	198.747	192.48
YPTS_RS07100	217.259	267.166	362.213	112.967	117.357	116.714	1.28348	5.88139e-11	2.82941e-10	-	NC_999999999.1	1538397	1538759	-	363	protein_coding	hypothetical protein && -	-	213	233	299	126	127	141	79.5815	97.8997	132.282	41.2166	42.8326	42.8017
YPTS_RS12360	132.599	131.863	136.89	48.4143	55.4443	52.9766	1.35545	5.98e-11	2.87368e-10	-	NC_999999999.1	2710166	2710969	-	804	protein_coding	molecular chaperone && PF00345:Pili and flagellar-assembly chaperone, PapD N-terminal domain|PF02753:Pili assembly chaperone PapD, C-terminal domain	-	130	115	113	54	60	64	21.9294	21.8159	22.5714	7.97529	9.13634	8.77148
YPTS_RS16230	109.14	139.889	172.021	292.279	298.475	357.592	-1.17788	6.59222e-11	3.16441e-10	-	NC_999999999.1	3571385	3572236	-	852	protein_coding	sugar ABC transporter permease && PF00528:Binding-protein-dependent transport system inner membrane component	BPD_transp_1	107	122	142	326	323	432	17.0327	21.84	26.7661	45.4346	46.413	55.8718
YPTS_RS14995	54.0598	96.3173	82.3763	201.726	187.587	206.94	-1.36491	7.25638e-11	3.4794e-10	hmpA	NC_999999999.1	3309393	3310583	+	1191	protein_coding	NO-inducible flavohemoprotein && PF00042:Globin|PF00970:Oxidoreductase FAD-binding domain|PF00175:Oxidoreductase NAD-binding domain	NAD_binding_1	53	84	68	225	203	250	6.03536	10.7572	9.16923	22.4326	20.8671	23.1301
YPTS_RS07565	395.758	393.296	426.418	239.382	232.866	216.873	0.818749	9.0823e-11	4.35015e-10	artJ	NC_999999999.1	1637349	1638080	-	732	protein_coding	arginine ABC transporter substrate-binding protein && PF00497:Bacterial extracellular solute-binding proteins, family 3	-	388	343	352	267	252	262	71.8885	71.4686	77.2267	43.3121	42.147	39.4402
YPTS_RS01880	81.5997	130.716	95.7019	31.3796	29.5703	28.9716	1.77447	9.91752e-11	4.745e-10	-	NC_999999999.1	391748	392731	-	984	protein_coding	LysR family transcriptional regulator && PF03466:LysR substrate binding domain|PF00126:Bacterial regulatory helix-turn-helix protein, lysR family	LysR_substrate	80	114	79	35	32	35	11.0264	17.6702	12.8934	4.22359	3.98137	3.91942
YPTS_RS17340	55.0798	88.2908	86.0105	17.9312	20.3296	12.4164	2.18079	1.01839e-10	4.86714e-10	cueP	NC_999999999.1	3848169	3848756	-	588	protein_coding	copper-binding periplasmic metallochaperone CueP && -	-	54	77	71	20	22	15	12.4553	19.9731	19.3917	4.03888	4.5806	2.81101
YPTS_RS07775	10741.6	8095.24	8632.55	5456.47	5303.25	5821.63	0.728365	1.03656e-10	4.94855e-10	ihfB	NC_999999999.1	1695801	1696085	+	285	protein_coding	integration host factor subunit beta && PF00216:Bacterial DNA-binding protein	-	10531	7060	7126	6086	5739	7033	5011.45	3778.26	4015.47	2535.69	2465.29	2719.22
YPTS_RS18525	156.059	135.303	147.793	274.348	284.614	291.371	-0.952059	1.05274e-10	5.01824e-10	-	NC_999999999.1	4093393	4093788	+	396	protein_coding	DoxX family protein && PF07681:DoxX	-	153	118	122	306	308	352	52.4005	45.4484	49.4767	91.7561	95.221	97.9482
YPTS_RS12435	58.1398	98.6105	67.8393	16.1381	19.4055	13.2441	2.20564	1.05345e-10	5.01824e-10	-	NC_999999999.1	2728870	2731317	+	2448	protein_coding	fimbrial biogenesis outer membrane usher protein && PF00577:Outer membrane usher protein|PF13953:PapC C-terminal domain	-	57	86	56	18	21	16	3.15793	5.3582	3.67377	0.873111	1.05023	0.720207
YPTS_RS00750	115.26	130.716	122.353	53.7937	33.2666	39.7324	1.5373	1.11941e-10	5.32665e-10	ilvM	NC_999999999.1	161852	162109	+	258	protein_coding	acetolactate synthase 2 small subunit && PF13710:ACT domain	-	113	114	101	60	36	48	59.4015	67.3934	62.8691	27.6147	17.0828	20.5008
YPTS_RS05750	34.6799	44.7187	55.7251	3.58624	0	0	5.25393	1.16557e-10	5.54024e-10	-	NC_999999999.1	1254950	1255351	-	402	protein_coding	DUF1240 domain-containing protein && PF06836:Protein of unknown function (DUF1240)	-	34	39	46	4	0	0	11.4708	14.7969	18.3767	1.18152	0	0
Novel00270	134.639	77.9711	95.7019	233.106	248.575	263.227	-1.26643	1.2175e-10	5.78082e-10	-	NC_999999999.1	2073728	2074423	-	696	-	PF04545:Sigma-70, region 4	Sigma70_r4	132	68	79	260	269	318	25.7219	14.9016	18.2286	44.3581	47.3173	50.3462
YPTS_RS00385	1733.99	1765.82	1818.34	2453.89	2514.4	2580.12	-0.50559	1.27164e-10	6.03109e-10	pfkA	NC_999999999.1	80469	81452	+	984	protein_coding	6-phosphofructokinase && PF00365:Phosphofructokinase	PFK	1700	1540	1501	2737	2721	3117	234.311	238.703	244.975	330.285	338.54	349.052
YPTS_RS03810	2580.59	2282.95	2218.1	3537.83	3590.94	3410.37	-0.572987	1.27297e-10	6.03109e-10	-	NC_999999999.1	822757	823800	+	1044	protein_coding	GMP reductase && PF00478:IMP dehydrogenase / GMP reductase domain	-	2530	1991	1831	3946	3886	4120	328.669	290.873	281.659	448.813	455.7	434.856
YPTS_RS07590	984.296	910.428	952.173	1367.26	1415.68	1436.16	-0.567233	1.32598e-10	6.27546e-10	-	NC_999999999.1	1641633	1643123	-	1491	protein_coding	DUF2867 domain-containing protein && PF11066:Protein of unknown function (DUF2867)|PF01370:NAD dependent epimerase/dehydratase family	Epimerase	965	794	786	1525	1532	1735	87.7786	81.2222	84.6605	121.451	125.794	128.224
YPTS_RS02310	1514.69	1455.08	1473.08	2192.09	2049.59	2146.38	-0.523755	1.33151e-10	6.29479e-10	rsgA	NC_999999999.1	492447	493499	-	1053	protein_coding	small ribosomal subunit biogenesis GTPase RsgA && PF03193:Protein of unknown function, DUF258	-	1485	1269	1216	2445	2218	2593	191.266	183.808	185.456	275.714	257.876	271.346
YPTS_RS20760	35.6999	50.4519	78.7421	169.45	177.422	149.824	-1.60241	1.37056e-10	6.47241e-10	-	NC_999999999.1	4604488	4604823	-	336	protein_coding	YceK/YidQ family lipoprotein && PF07119:Protein of unknown function (DUF1375)	-	35	44	65	189	192	181	14.1276	19.9731	31.0678	66.793	69.9583	59.3592
YPTS_RS03320	529.378	650.142	617.822	340.693	331.742	365.042	0.790894	1.41655e-10	6.68237e-10	nhaA	NC_999999999.1	710524	711708	+	1185	protein_coding	Na+/H+ antiporter NhaA && PF06965:Na+/H+ antiporter 1	-	519	567	510	380	359	441	59.4002	72.9788	69.1174	38.078	37.0897	41.008
YPTS_RS01085	431.458	397.882	403.402	658.076	676.42	644.824	-0.681905	1.42219e-10	6.70177e-10	yigB	NC_999999999.1	226311	227027	+	717	protein_coding	5-amino-6-(5-phospho-D-ribitylamino)uracil phosphatase YigB && PF13419:Haloacid dehalogenase-like hydrolase	-	423	347	333	734	732	779	80.0129	73.8146	74.5866	121.559	124.988	119.72
YPTS_RS09915	724.197	826.723	781.363	515.523	441.706	450.301	0.728087	1.42913e-10	6.72721e-10	-	NC_999999999.1	2154077	2155153	+	1077	protein_coding	toll/interleukin-1 receptor domain-containing protein && PF13676:TIR domain	-	710	721	645	575	478	544	89.4091	102.106	96.1789	63.3958	54.3362	55.6586
YPTS_RS17705	31.6199	53.8918	33.9197	2.68968	1.84814	1.65552	4.27273	1.47423e-10	6.93206e-10	-	NC_999999999.1	3921440	3922315	+	876	protein_coding	type II secretion system F family protein && PF00482:Type II secretion system (T2SS), protein F	-	31	47	28	3	2	2	4.79951	8.18325	5.13322	0.406655	0.279514	0.251579
YPTS_RS01475	376.379	335.964	421.573	641.938	702.294	616.68	-0.790628	1.49809e-10	7.03666e-10	-	NC_999999999.1	311621	312232	+	612	protein_coding	IMPACT family protein && PF09186:Domain of unknown function (DUF1949)|PF01205:Uncharacterized protein family UPF0029	-	369	293	348	716	760	745	81.7738	73.0211	91.3195	138.922	152.034	134.139
YPTS_RS05595	1553.45	1347.3	1431.89	2183.13	2075.46	2258.13	-0.588504	1.5252e-10	7.15631e-10	folD	NC_999999999.1	1226660	1227526	-	867	protein_coding	bifunctional methylenetetrahydrofolate dehydrogenase/methenyltetrahydrofolate cyclohydrolase FolD && PF02882:Tetrahydrofolate dehydrogenase/cyclohydrolase, NAD(P)-binding domain|PF00763:Tetrahydrofolate dehydrogenase/cyclohydrolase, catalytic domain	-	1523	1175	1182	2435	2246	2728	238.243	206.705	218.945	333.494	317.152	346.716
YPTS_RS00060	36.7199	68.7981	100.548	10.7587	10.1648	9.9331	2.73355	1.59154e-10	7.45958e-10	-	NC_999999999.1	11676	12257	+	582	protein_coding	DUF4225 domain-containing protein && PF13988:Protein of unknown function (DUF4225)	-	36	60	83	12	11	12	8.38916	15.7239	22.9029	2.44831	2.31391	2.27199
YPTS_RS04630	132.599	136.449	138.101	268.072	259.664	259.088	-0.951191	1.60781e-10	7.52779e-10	-	NC_999999999.1	1011628	1012377	-	750	protein_coding	DTW domain-containing protein && PF03942:DTW domain	DTW	130	119	114	299	281	313	23.5083	24.2001	24.4107	47.3389	45.8693	45.9867
YPTS_RS18975	11386.2	8078.04	8137.08	5269.09	5102.72	5251.3	0.821212	1.77506e-10	8.30198e-10	dusB	NC_999999999.1	4197448	4198413	+	966	protein_coding	tRNA dihydrouridine synthase DusB && PF01207:Dihydrouridine synthase (Dus)	Dus	11163	7045	6717	5877	5522	6344	1567.27	1112.34	1116.69	722.416	699.836	723.66
YPTS_RS18765	832.317	1114.53	1125.41	554.075	559.987	604.264	0.836836	1.89549e-10	8.85574e-10	-	NC_999999999.1	4139974	4140450	+	477	protein_coding	PliI family lysozyme inhibitor of I-type lysozyme && PF16743:Periplasmic lysozyme inhibitor of I-type lysozyme	-	816	972	929	618	606	730	232.012	310.799	312.776	153.843	155.536	168.637
YPTS_RS17000	61.1998	91.7307	128.41	21.5175	21.2536	24.005	2.06766	1.94007e-10	9.05436e-10	-	NC_999999999.1	3725742	3726509	-	768	protein_coding	hypothetical protein && -	-	60	80	106	24	23	29	10.5957	15.8877	22.1657	3.71072	3.66643	4.16088
YPTS_RS00310	3056.93	2417.1	2511.27	4593.08	4174.96	4101.54	-0.688039	1.94347e-10	9.06055e-10	envC	NC_999999999.1	65689	67059	-	1371	protein_coding	murein hydrolase activator EnvC && PF01551:Peptidase family M23	Peptidase_M23	2997	2108	2073	5123	4518	4955	296.475	234.512	242.827	443.706	403.446	398.249
YPTS_RS01990	1939.01	2161.41	2176.91	2978.38	3041.12	3080.92	-0.536337	1.95962e-10	9.12191e-10	-	NC_999999999.1	414285	415322	+	1038	protein_coding	TerC/Alx family metal homeostasis membrane protein && PF03741:Integral membrane protein TerC family	-	1901	1885	1797	3322	3291	3722	248.384	276.978	278.027	380.024	388.157	395.119
YPTS_RS14645	1545.29	1565.16	1668.12	2245.89	2317.57	2271.37	-0.516716	1.9608e-10	9.12191e-10	ppk1	NC_999999999.1	3224926	3226989	+	2064	protein_coding	polyphosphate kinase 1 && PF13090:Polyphosphate kinase C-terminal domain|PF02503:Polyphosphate kinase middle domain|PF13089:Polyphosphate kinase N-terminal domain	-	1515	1365	1377	2505	2508	2744	99.5501	100.868	107.142	144.114	148.763	146.495
YPTS_RS04265	138.719	180.022	195.038	65.449	70.2294	73.6705	1.29093	2.00934e-10	9.33779e-10	-	NC_999999999.1	932005	933192	+	1188	protein_coding	ShET2/EspL2 family type III secretion system effector toxin && PF07906:ShET2 enterotoxin, N-terminal region	-	136	157	161	73	76	89	15.5261	20.1565	21.7643	7.29651	7.83203	8.2551
YPTS_RS03175	2107.31	1488.33	1525.17	2981.96	2981.98	3129.76	-0.827695	2.02027e-10	9.37858e-10	deoD	NC_999999999.1	670687	671406	+	720	protein_coding	purine-nucleoside phosphorylase && PF01048:Phosphorylase superfamily	-	2066	1298	1259	3326	3227	3781	389.168	274.963	280.821	548.527	548.711	578.659
YPTS_RS02365	1199.52	1273.91	1341.04	1902.5	1839.83	1840.94	-0.550331	2.18018e-10	1.01102e-09	mutL	NC_999999999.1	500666	502573	+	1908	protein_coding	DNA mismatch repair endonuclease MutL && PF13589:Histidine kinase-, DNA gyrase B-, and HSP90-like ATPase|PF08676:MutL C terminal dimerisation domain|PF01119:DNA mismatch repair protein, C-terminal domain	-	1176	1111	1107	2122	1991	2224	83.5926	88.8112	93.1762	132.061	127.753	128.441
YPTS_RS17815	1214.82	1023.94	1029.7	1660.43	1730.79	1668.76	-0.629365	2.25113e-10	1.04281e-09	cpdA	NC_999999999.1	3946436	3947263	-	828	protein_coding	3'%2C5'-cyclic-AMP phosphodiesterase && PF00149:Calcineurin-like phosphoesterase	Metallophos	1191	893	850	1852	1873	2016	195.083	164.495	164.863	265.595	276.939	268.293
YPTS_RS21310	91.7996	60.7716	75.1078	20.6209	21.2536	14.0719	2.03393	2.29382e-10	1.06147e-09	-	NC_999999999.1	4717987	4718445	-	459	protein_coding	hypothetical protein && -	-	90	53	62	23	23	17	26.5931	17.6115	21.6928	5.95009	6.13469	4.08117
YPTS_RS15735	5739.52	6198.7	6304.21	9046.3	8703.83	8241.17	-0.510848	2.3025e-10	1.06436e-09	dapD	NC_999999999.1	3460598	3461422	+	825	protein_coding	2%2C3%2C4%2C5-tetrahydropyridine-2%2C6-dicarboxylate N-succinyltransferase && PF14805:Tetrahydrodipicolinate N-succinyltransferase N-terminal|PF14602:Hexapeptide repeat of succinyl-transferase	-	5627	5406	5204	10090	9419	9956	925.043	999.434	1013.02	1452.26	1397.75	1329.78
YPTS_RS11570	50.9998	83.7043	78.7421	17.0347	15.7092	15.7274	2.1343	2.43682e-10	1.12432e-09	ilvN	NC_999999999.1	2536821	2537168	+	348	protein_coding	acetolactate synthase small subunit && PF13710:ACT domain	-	50	73	65	19	17	19	19.4863	31.9945	29.9965	6.4831	5.98063	6.01621
YPTS_RS19325	1824.77	1913.73	1926.15	2591.96	2688.12	2811.9	-0.51491	2.43736e-10	1.12432e-09	pgi	NC_999999999.1	4276094	4277740	-	1647	protein_coding	glucose-6-phosphate isomerase && PF00342:Phosphoglucose isomerase	-	1789	1669	1590	2891	2909	3397	147.318	154.559	155.038	208.431	216.236	227.275
YPTS_RS09925	42.8398	30.9591	69.0507	5.37937	6.4685	2.48328	3.32951	2.46442e-10	1.13561e-09	-	NC_999999999.1	2156817	2157386	-	570	protein_coding	hypothetical protein && -	-	42	27	57	6	7	3	9.9934	7.22472	16.0596	1.24993	1.50349	0.579956
YPTS_RS12595	9184.04	12551.1	12891.9	20323.3	19720.6	19263.6	-0.776441	2.48628e-10	1.14447e-09	cspE	NC_999999999.1	2770670	2770882	-	213	protein_coding	transcription antiterminator/RNA stability regulator CspE && PF00313:'Cold-shock' DNA-binding domain	CSD	9004	10946	10642	22668	21341	23272	5733.17	7838.05	8023.79	12636.9	12266.3	12039.3
YPTS_RS07740	78.5397	97.4639	70.2621	26.8968	21.2536	19.8662	1.85867	2.54724e-10	1.1713e-09	ansB	NC_999999999.1	1685658	1686695	+	1038	protein_coding	L-asparaginase 2 && PF00710:Asparaginase	-	77	85	58	30	23	24	10.0608	12.4897	8.9736	3.43188	2.71274	2.54778
YPTS_RS12190	9884.78	9301.5	9203.13	6839.87	6642.23	7033.47	0.468681	2.56423e-10	1.17788e-09	pheT	NC_999999999.1	2675080	2677467	-	2388	protein_coding	phenylalanine--tRNA ligase subunit beta && PF03483:B3/4 domain|PF03147:Ferredoxin-fold anticodon binding domain|PF01588:Putative tRNA binding domain|PF03484:tRNA synthetase B5 domain	-	9691	8112	7597	7629	7188	8497	550.393	518.114	510.909	379.352	368.511	392.085
YPTS_RS19280	39.7798	32.1058	42.3996	1.79312	0	3.31103	4.44193	2.59483e-10	1.19068e-09	-	NC_999999999.1	4266349	4266627	-	279	protein_coding	hypothetical protein && -	-	39	28	35	2	0	4	18.9583	15.3069	20.1465	0.851205	0	1.57981
YPTS_RS23780	40.7998	69.9447	78.7421	3.58624	7.39257	14.8997	2.8518	2.63673e-10	1.20864e-09	-	NC_999999999.1	3166331	3166525	-	195	protein_coding	hypothetical protein && -	-	40	61	65	4	8	18	27.8205	47.712	53.5321	2.43576	5.02265	10.1715
YPTS_RS03450	438.598	427.695	449.435	247.451	277.221	230.945	0.801329	2.68733e-10	1.23055e-09	rluA	NC_999999999.1	738044	738664	-	621	protein_coding	bifunctional tRNA pseudouridine(32) synthase/23S rRNA pseudouridine(746) synthase RluA && PF00849:RNA pseudouridylate synthase	-	430	373	371	276	300	279	93.9109	91.6113	95.9441	52.7747	59.1435	49.5064
YPTS_RS09520	286.619	442.601	489.412	914.492	792.853	834.381	-1.06339	2.76652e-10	1.26548e-09	-	NC_999999999.1	2100325	2100398	+	74	protein_coding	tRNA-Cys && -	-	281	386	404	1020	858	1008	515.008	795.587	876.77	1636.73	1419.49	1500.99
YPTS_RS17140	75.4797	79.1178	78.7421	18.8278	20.3296	26.4883	1.82407	3.07779e-10	1.40639e-09	iucC	NC_999999999.1	3759387	3761135	+	1749	protein_coding	aerobactin synthase IucC && PF06276:Ferric iron reductase FhuF-like transporter|PF04183:IucA / IucC family	-	74	69	65	21	22	32	5.73827	6.01716	5.96842	1.42573	1.53996	2.01609
YPTS_RS23485	114.24	153.649	147.793	301.245	290.158	258.261	-1.03501	3.24985e-10	1.48346e-09	-	NC_999999999.1	3031588	3031749	-	162	protein_coding	hypothetical protein && -	-	112	134	122	336	314	312	93.7653	126.16	120.943	246.282	237.297	212.221
YPTS_RS12035	1909.43	1625.93	1772.3	2788.31	2502.39	2760.58	-0.600844	3.47668e-10	1.58535e-09	pykF	NC_999999999.1	2639093	2640505	+	1413	protein_coding	pyruvate kinase PykF && PF00224:Pyruvate kinase, barrel domain|PF02887:Pyruvate kinase, alpha/beta domain	PK	1872	1418	1463	3110	2708	3335	179.681	153.062	166.279	261.353	234.63	260.077
YPTS_RS15390	1027.14	1010.18	938.848	671.524	630.217	553.771	0.682794	3.59074e-10	1.63565e-09	-	NC_999999999.1	3389991	3390293	-	303	protein_coding	urease subunit gamma && PF00547:Urease, gamma subunit	-	1007	881	775	749	682	669	450.74	443.471	410.766	293.527	275.562	243.294
YPTS_RS16300	210.119	183.461	193.827	83.3802	98.8757	93.5367	1.09219	3.72292e-10	1.6941e-09	-	NC_999999999.1	3586929	3587696	-	768	protein_coding	DUF3142 domain-containing protein && PF11340:Protein of unknown function (DUF3142)	-	206	160	160	93	107	113	36.3785	31.7754	33.4576	14.3791	17.0569	16.2131
YPTS_RS03215	413.098	338.257	353.734	624.007	643.154	594.331	-0.749852	3.84502e-10	1.74784e-09	-	NC_999999999.1	680178	681479	-	1302	protein_coding	diguanylate cyclase && PF00990:Diguanylate cyclase, GGDEF domain	GGDEF	405	295	292	696	696	718	42.1874	34.5576	36.017	63.4756	65.4448	60.7662
YPTS_RS00760	906.777	966.613	885.545	532.557	523.025	634.891	0.705737	3.85661e-10	1.75129e-09	ilvD	NC_999999999.1	163369	165219	+	1851	protein_coding	dihydroxy-acid dehydratase && PF00920:Dehydratase family	ILVD_EDD	889	843	731	594	566	767	65.138	69.4629	63.423	38.1056	37.4358	45.6602
YPTS_RS00245	1225.02	1296.84	1253.82	1904.3	1794.55	1764.78	-0.533256	4.03208e-10	1.82907e-09	radC	NC_999999999.1	53833	54501	+	669	protein_coding	DNA repair protein RadC && PF04002:RadC-like JAB domain	RadC	1201	1131	1035	2124	1942	2132	243.476	257.851	248.456	376.996	355.386	351.164
Novel00499	898.617	638.675	600.862	376.556	375.173	312.893	1.0083	4.26131e-10	1.93106e-09	-	NC_999999999.1	4724181	4724782	-	602	-	PF00239:Resolvase, N terminal domain|PF02796:Helix-turn-helix domain of resolvase	HTH_7	881	557	496	420	406	378	198.481	141.121	132.319	82.8441	82.567	69.1901
YPTS_RS15435	39.7798	36.6923	36.3425	1.79312	0	4.96655	4.01367	4.2771e-10	1.93621e-09	-	NC_999999999.1	3398960	3399295	-	336	protein_coding	YgaC family protein && PF09400:Protein of unknown function (DUF2002)	-	39	32	30	2	0	6	15.7422	14.5259	14.339	0.706805	0	1.96771
YPTS_RS00445	12159.4	11384.9	11430.9	8670.64	8581.85	8188.19	0.459306	4.30176e-10	1.94536e-09	glpK	NC_999999999.1	92967	94490	-	1524	protein_coding	glycerol kinase GlpK && PF02782:FGGY family of carbohydrate kinases, C-terminal domain|PF00370:FGGY family of carbohydrate kinases, N-terminal domain	FGGY_N	11921	9929	9436	9671	9287	9892	1060.88	993.694	994.349	753.52	746.049	715.234
YPTS_RS18650	5006.14	3757.52	3869.26	6968.07	6852.91	6848.05	-0.709926	4.50549e-10	2.03538e-09	degQ	NC_999999999.1	4120532	4121905	+	1374	protein_coding	serine endoprotease DegQ && PF00595:PDZ domain (Also known as DHR or GLGF)|PF13365:Trypsin-like peptidase domain|PF13180:PDZ domain	PDZ	4908	3277	3194	7772	7416	8273	484.459	363.766	373.322	671.668	660.785	663.476
YPTS_RS23880	48.9598	67.6514	88.4334	17.0347	12.937	14.0719	2.21321	4.57106e-10	2.06287e-09	-	NC_999999999.1	4192980	4193156	-	177	protein_coding	hypothetical protein && -	-	48	59	73	19	14	17	36.7796	50.8406	66.2347	12.7464	9.68349	10.5834
YPTS_RS11520	209.099	157.089	158.696	361.314	338.21	325.309	-0.960566	4.74039e-10	2.13709e-09	-	NC_999999999.1	2520066	2520719	-	654	protein_coding	DUF2291 domain-containing protein && PF10054:Predicted periplasmic lipoprotein (DUF2291)	-	205	137	131	403	366	393	42.5123	31.9503	32.1684	73.1705	68.5142	66.2161
YPTS_RS04445	395.758	470.12	528.177	887.596	762.359	784.715	-0.806661	4.746e-10	2.13741e-09	-	NC_999999999.1	974814	974890	+	77	protein_coding	tRNA-Arg && -	-	388	410	436	990	825	948	683.408	812.129	909.351	1526.7	1311.72	1356.65
YPTS_RS03745	1173	1213.14	1230.8	1751.88	2192.82	1813.62	-0.670866	4.79788e-10	2.15855e-09	ftsA	NC_999999999.1	811589	812845	+	1257	protein_coding	cell division protein FtsA && PF14450:Cell division protein FtsA|PF02491:SHS2 domain inserted in FTSA	-	1150	1058	1016	1954	2373	2191	124.08	128.376	129.806	184.586	231.121	192.068
YPTS_RS12415	41.8198	88.2908	65.4165	14.345	10.1648	11.5886	2.43274	4.82096e-10	2.1667e-09	-	NC_999999999.1	2726333	2726887	+	555	protein_coding	spore coat U domain-containing protein && PF05229:Spore Coat Protein U domain	-	41	77	54	16	11	14	10.0191	21.1607	15.6256	3.42323	2.42648	2.77961
YPTS_RS17925	1999.19	1943.54	1981.88	2877.07	2754.66	2680.28	-0.488319	4.94974e-10	2.2223e-09	dnaG	NC_999999999.1	3969590	3971338	+	1749	protein_coding	DNA primase && PF01807:CHC2 zinc finger|PF10410:DnaB-helicase binding domain of primase|PF13662:Toprim domain|PF08275:DNA primase catalytic core, N-terminal domain|PF08278:DNA primase DnaG DnaB-binding	-	1960	1695	1636	3209	2981	3238	151.987	147.813	150.221	217.866	208.665	204.003
YPTS_RS11595	1148.52	927.627	970.344	589.937	645.926	631.58	0.707094	5.08819e-10	2.28212e-09	ogt	NC_999999999.1	2542701	2543219	+	519	protein_coding	methylated-DNA--[protein]-cysteine S-methyltransferase && PF01035:6-O-methylguanine DNA methyltransferase, DNA binding domain|PF02870:6-O-methylguanine DNA methyltransferase, ribonuclease-like domain	DNA_binding_1	1126	809	801	658	699	763	294.246	237.746	247.857	150.545	164.887	161.997
YPTS_RS06065	862.917	957.44	943.693	1341.26	1350.07	1404.71	-0.568385	5.23106e-10	2.3438e-09	-	NC_999999999.1	1321395	1322621	-	1227	protein_coding	ROK family transcriptional regulator && PF01047:MarR family|PF00480:ROK family	ROK	846	835	779	1496	1461	1697	93.5114	103.794	101.96	144.776	145.775	152.4
YPTS_RS21995	277286	303031	312047	218491	211915	200517	0.500166	5.37539e-10	2.406e-09	ssrA	NC_999999999.1	1357033	1357396	-	364	protein_coding	transfer-messenger RNA && -	-	271850	264279	257589	243699	229328	242241	101290	110737	113648	79498.9	77131.7	73332.3
YPTS_RS06420	2662.19	2629.23	2665.12	3800.52	3660.25	3548.6	-0.46844	5.5002e-10	2.45934e-09	gpmA	NC_999999999.1	1390001	1390753	-	753	protein_coding	2%2C3-diphosphoglycerate-dependent phosphoglycerate mutase && PF00300:Histidine phosphatase superfamily (branch 1)	-	2610	2293	2200	4239	3961	4287	470.094	464.452	469.206	668.462	644.002	627.346
YPTS_RS14280	367.199	348.577	314.968	198.14	178.346	194.523	0.853049	6.20966e-10	2.77373e-09	cysM	NC_999999999.1	3147314	3148207	-	894	protein_coding	cysteine synthase CysM && PF00291:Pyridoxal-phosphate dependent enzyme	PALP	360	304	260	221	193	235	54.614	51.8643	46.7059	29.3537	26.43	28.9654
YPTS_RS08250	43.8598	34.399	53.3023	7.17249	6.4685	1.65552	3.12355	6.36877e-10	2.8419e-09	tssE	NC_999999999.1	1807635	1808087	+	453	protein_coding	type VI secretion system baseplate subunit TssE && PF04965:Gene 25-like lysozyme	-	43	30	44	8	7	2	12.8739	10.1008	15.5988	2.09701	1.89181	0.486497
YPTS_RS10165	158.099	204.101	199.884	78.0008	76.6979	92.709	1.17913	6.65911e-10	2.96843e-09	pgaD	NC_999999999.1	2213951	2214418	+	468	protein_coding	poly-beta-1%2C6-N-acetyl-D-glucosamine biosynthesis protein PgaD && PF13994:PgaD-like protein	-	155	178	165	87	83	112	44.9185	58.0104	56.6205	22.074	21.7125	26.3707
YPTS_RS13400	27.5399	22.9327	21.8055	73.518	93.3312	84.4314	-1.7911	6.77812e-10	3.0184e-09	-	NC_999999999.1	2953378	2953893	-	516	protein_coding	heme-degrading domain-containing protein && PF03928:Haem-degrading	DUF336	27	20	18	82	101	102	7.09664	5.9117	5.6022	18.87	23.9634	21.7821
Novel00233	1086.3	1199.38	1311.96	1808.36	1771.45	1881.5	-0.603331	7.251e-10	3.2257e-09	-	NC_999999999.1	1720450	1721564	+	1115	-	PF00267:Gram-negative porin	Porin_1	1065	1046	1083	2017	1917	2273	129.543	143.083	155.987	214.803	210.487	224.633
YPTS_RS01395	118.32	202.954	182.924	350.555	368.705	364.214	-1.10854	7.51061e-10	3.3378e-09	-	NC_999999999.1	294190	294720	+	531	protein_coding	DedA family protein && PF09335:SNARE associated Golgi protein	-	116	177	151	391	399	440	29.628	50.8406	45.6687	87.4361	91.9932	91.3076
YPTS_RS08945	36.7199	44.7187	49.6681	111.174	112.737	134.097	-1.45712	7.59555e-10	3.37212e-09	-	NC_999999999.1	1982247	1982708	-	462	protein_coding	DUF986 domain-containing protein && PF06173:Protein of unknown function (DUF986)	-	36	39	41	124	122	162	10.5682	12.8752	14.2521	31.8705	32.3292	38.6386
YPTS_RS19925	717.057	732.699	731.695	1051.67	1060.83	1095.95	-0.556976	7.91876e-10	3.51204e-09	yrfG	NC_999999999.1	4392809	4393489	+	681	protein_coding	GMP/IMP nucleotidase && PF13419:Haloacid dehalogenase-like hydrolase	-	703	639	604	1173	1148	1324	140.006	143.115	142.438	204.531	206.382	214.235
YPTS_RS08225	99.9596	152.502	94.4905	44.8281	24.0259	31.4548	1.78913	8.11919e-10	3.59619e-09	-	NC_999999999.1	1802518	1803576	+	1059	protein_coding	PAAR domain-containing protein && PF15607:Bacterial toxin 44|PF05488:PAAR motif	-	98	133	78	50	26	38	12.5507	19.1552	11.8286	5.60638	3.00576	3.954
YPTS_RS23535	35.6999	45.8654	44.8224	0.896561	0	1.65552	5.58087	8.12495e-10	3.59619e-09	-	NC_999999999.1	3771773	3772159	-	387	protein_coding	hypothetical protein && -	-	35	40	37	1	0	2	12.2658	15.7645	15.3542	0.30683	0	0.569466
YPTS_RS00910	1071	958.586	1068.47	1527.74	1540.43	1488.31	-0.556266	8.17154e-10	3.61316e-09	rep	NC_999999999.1	188158	190179	+	2022	protein_coding	DNA helicase Rep && PF13361:UvrD-like helicase C-terminal domain|PF00580:UvrD/REP helicase N-terminal domain	UvrD-helicase	1050	836	882	1704	1667	1798	70.4283	63.0605	70.0524	100.068	100.933	97.9845
YPTS_RS14250	94.8596	130.716	124.776	43.9315	42.5073	41.3879	1.4517	8.30338e-10	3.66775e-09	-	NC_999999999.1	3138423	3139643	-	1221	protein_coding	M24 family metallopeptidase && PF00557:Metallopeptidase family M24|PF01321:Creatinase/Prolidase N-terminal domain	Peptidase_M24	93	114	103	49	46	50	10.3301	14.2404	13.5474	4.76529	4.61232	4.51235
YPTS_RS01025	1159.74	1081.28	1118.14	1603.95	1697.52	1573.57	-0.536777	8.32101e-10	3.67182e-09	hemX	NC_999999999.1	213978	215102	-	1125	protein_coding	uroporphyrinogen-III C-methyltransferase && PF04375:HemX	-	1137	943	923	1789	1837	1901	137.071	127.847	131.76	188.828	199.91	186.199
Novel00158	68.3397	79.1178	93.279	22.414	17.5574	27.316	1.82974	8.53369e-10	3.76188e-09	-	NC_999999999.1	1158537	1159042	+	506	-	PF10757:Biofilm formation regulator YbaJ	-	67	69	77	25	19	33	17.9582	20.7984	24.4386	5.86676	4.59706	7.18641
Novel00263	36.7199	45.8654	24.2283	101.311	113.661	110.092	-1.60035	8.85457e-10	3.8994e-09	-	NC_999999999.1	2060051	2060448	+	398	-	PF14842:FliG N-terminal domain	-	36	40	20	113	123	133	12.2676	15.3288	8.07017	33.7135	37.8355	36.8228
YPTS_RS10795	33.6599	29.8125	44.8224	0.896561	0.924072	2.48328	4.62186	9.29336e-10	4.08852e-09	-	NC_999999999.1	2352245	2352985	-	741	protein_coding	hypothetical protein && -	-	33	26	37	1	1	3	6.03997	5.35164	8.01898	0.160247	0.165219	0.44612
YPTS_RS01020	1695.23	1393.16	1498.52	2327.47	2351.76	2247.36	-0.593866	9.61116e-10	4.22408e-09	hemY	NC_999999999.1	212755	213975	-	1221	protein_coding	protoheme IX biogenesis protein HemY && PF07219:HemY protein N-terminus	HemY_N	1662	1215	1237	2596	2545	2715	184.61	151.772	162.701	252.463	255.182	245.021
YPTS_RS06915	2343.95	2756.51	2908.61	1661.33	1633.76	1827.69	0.644015	9.75187e-10	4.28162e-09	rcsB	NC_999999999.1	1502871	1503524	-	654	protein_coding	transcriptional regulator RcsB && PF00072:Response regulator receiver domain|PF00196:Bacterial regulatory proteins, luxR family	Response_reg	2298	2404	2401	1853	1768	2208	476.553	560.646	589.59	336.439	330.965	372.023
YPTS_RS01780	40.7998	58.4783	55.7251	8.96561	11.0889	9.10535	2.40914	9.77439e-10	4.2872e-09	sctD	NC_999999999.1	376768	377979	+	1212	protein_coding	type III secretion system inner membrane ring subunit SctD && PF16693:Inner membrane component of T3SS, periplasmic domain	-	40	51	46	10	12	11	4.47606	6.418	6.09524	0.979729	1.21215	1.00009
YPTS_RS20850	928.196	882.908	924.311	1371.74	1306.64	1297.93	-0.539467	1.01176e-09	4.43331e-09	-	NC_999999999.1	4627174	4627530	+	357	protein_coding	YibL family ribosome-associated protein && PF10928:Protein of unknown function (DUF2810)	-	910	770	763	1530	1414	1568	345.71	328.969	343.235	508.899	484.907	483.979
YPTS_RS09255	89.7597	102.05	78.7421	194.554	189.435	191.212	-1.08674	1.08304e-09	4.74088e-09	-	NC_999999999.1	2048599	2049558	+	960	protein_coding	sugar kinase && PF00294:pfkB family carbohydrate kinase	PfkB	88	89	65	217	205	231	12.4323	14.14	10.8737	26.8409	26.1433	26.5149
YPTS_RS21345	24.4799	53.8918	38.7653	3.58624	0	0.827759	4.72839	1.14509e-09	5.0075e-09	-	NC_999999999.1	4724445	4724909	+	465	protein_coding	hypothetical protein && -	-	24	47	32	4	0	1	6.99999	15.4162	11.0518	1.02145	0	0.236971
YPTS_RS02925	648.718	624.916	634.782	990.7	947.173	917.984	-0.581067	1.18573e-09	5.17701e-09	-	NC_999999999.1	616731	617180	-	450	protein_coding	DNA polymerase III subunit chi && PF04364:DNA polymerase III chi subunit, HolC	-	636	545	524	1105	1025	1109	191.683	184.721	187.006	291.58	278.861	271.561
YPTS_RS18655	699.717	848.509	880.7	1289.26	1345.45	1237.5	-0.674146	1.18623e-09	5.17701e-09	degS	NC_999999999.1	4121995	4123083	+	1089	protein_coding	outer membrane-stress sensor serine endopeptidase DegS && PF13365:Trypsin-like peptidase domain|PF13180:PDZ domain	-	686	740	727	1438	1456	1495	85.4349	103.642	107.212	156.798	163.686	151.273
YPTS_RS04235	22.4399	52.7452	38.7653	1.79312	0.924072	1.65552	4.69018	1.24746e-09	5.43882e-09	-	NC_999999999.1	925493	925756	-	264	protein_coding	hypothetical protein && -	-	22	46	32	2	1	2	11.3021	26.5758	19.4662	0.899569	0.463739	0.834785
YPTS_RS15655	1510.61	1647.71	1537.29	2304.16	2142.92	2271.37	-0.517097	1.25446e-09	5.46392e-09	lpxB	NC_999999999.1	3441712	3442896	-	1185	protein_coding	lipid-A-disaccharide synthase && PF02684:Lipid-A-disaccharide synthetase	-	1481	1437	1269	2570	2319	2744	169.502	184.957	171.98	257.527	239.585	255.161
YPTS_RS00265	488.578	405.909	423.996	688.559	755.891	701.939	-0.701049	1.26194e-09	5.491e-09	coaD	NC_999999999.1	56077	56556	-	480	protein_coding	pantetheine-phosphate adenylyltransferase && PF01467:Cytidylyltransferase-like	CTP_transf_2	479	354	350	768	818	848	135.342	112.485	117.102	189.989	208.636	194.672
YPTS_RS19215	280.499	193.781	186.558	96.8286	101.648	84.4314	1.22904	1.27473e-09	5.54115e-09	tagO	NC_999999999.1	4251596	4252282	-	687	protein_coding	type VI secretion system-associated protein TagO && PF11319:Type VI secretion system VasI, EvfG, VC_A0118	-	275	169	154	108	110	102	54.2894	37.5199	35.9998	18.667	19.6026	16.3603
YPTS_RS09140	89.7597	88.2908	98.1247	210.692	173.725	201.973	-1.08838	1.29381e-09	5.6185e-09	-	NC_999999999.1	2023014	2023436	+	423	protein_coding	flagellar protein FlhE && PF06366:Flagellar protein FlhE	-	88	77	81	235	188	244	28.2151	27.764	30.7525	65.9684	54.412	63.5621
YPTS_RS14615	253.979	162.822	204.729	419.591	469.428	378.286	-1.02413	1.30705e-09	5.67036e-09	purN	NC_999999999.1	3216959	3217597	+	639	protein_coding	phosphoribosylglycinamide formyltransferase && PF00551:Formyl transferase	-	249	142	169	468	508	457	52.8491	33.8937	42.4739	86.9668	97.3285	78.8069
YPTS_RS12410	1458.59	1362.2	1473.08	2063.88	2050.51	1978.34	-0.504672	1.3477e-09	5.84092e-09	-	NC_999999999.1	2723199	2725850	+	2652	protein_coding	PqiB family protein && PF02470:MlaD protein	-	1430	1188	1216	2302	2219	2390	73.131	68.3243	73.637	103.072	102.438	99.3055
Novel00405	4066.72	3064.95	3023.69	1877.4	1873.09	2185.28	0.774949	1.40176e-09	6.06919e-09	-	NC_999999999.1	3453832	3456678	+	2847	-	PF00889:Elongation factor TS|PF00318:Ribosomal protein S2|PF00696:Amino acid kinase family	AA_kinase	3987	2673	2496	2094	2027	2640	189.932	143.2	140.797	87.3369	87.1653	102.18
YPTS_RS16135	298.859	268.312	304.065	491.316	482.365	466.028	-0.724288	1.43221e-09	6.19492e-09	-	NC_999999999.1	3547878	3548768	+	891	protein_coding	PTS mannose/fructose/sorbose transporter family subunit IID && PF03613:PTS system mannose/fructose/sorbose family IID component	-	293	234	251	548	522	563	44.5994	40.0562	45.241	73.0317	71.7249	69.6273
YPTS_RS05195	9570.62	8237.42	7955.37	12163.6	12932.4	12869.2	-0.559183	1.48623e-09	6.4222e-09	clpX	NC_999999999.1	1135813	1137084	+	1272	protein_coding	ATP-dependent protease ATP-binding subunit ClpX && PF10431:C-terminal, D2-small domain, of ClpB protein|PF07724:AAA domain (Cdc48 subfamily)|PF06689:ClpX C4-type zinc finger	-	9383	7184	6567	13567	13995	15547	1000.45	861.413	829.117	1266.5	1346.99	1346.82
YPTS_RS10300	96.8996	139.889	141.736	48.4143	36.9629	49.6655	1.48053	1.53982e-09	6.64722e-09	-	NC_999999999.1	2245871	2246833	+	963	protein_coding	NAD(P)-dependent oxidoreductase && PF01370:NAD dependent epimerase/dehydratase family	Epimerase	95	122	117	54	40	60	13.3794	19.3226	19.5117	6.65849	5.08523	6.86552
YPTS_RS10290	134.639	85.9976	104.182	41.2418	27.7221	36.4214	1.62541	1.55634e-09	6.71192e-09	-	NC_999999999.1	2243648	2244454	+	807	protein_coding	MBL fold metallo-hydrolase && PF00753:Metallo-beta-lactamase superfamily	Lactamase_B	132	75	86	46	30	44	22.184	14.1749	17.1144	6.76851	4.55119	6.00797
YPTS_RS13095	468.178	395.589	402.19	231.313	262.436	206.112	0.858042	1.58225e-09	6.81694e-09	csy2	NC_999999999.1	2875764	2876714	-	951	protein_coding	type I-F CRISPR-associated protein Csy2 && PF09614:CRISPR-associated protein (Cas_Csy2)	-	459	345	332	258	284	249	65.4593	55.3313	56.0652	32.2142	36.5607	28.8514
YPTS_RS00170	24.4799	27.5192	30.2854	94.1389	87.7868	78.6371	-1.66712	1.59543e-09	6.86694e-09	-	NC_999999999.1	36287	37672	-	1386	protein_coding	uracil-xanthine permease && PF00860:Permease family	-	24	24	25	105	95	95	2.34848	2.64107	2.89676	8.99569	8.39146	7.55282
Novel00084	162.179	174.288	197.461	78.0008	79.4702	89.3979	1.10913	1.66143e-09	7.14398e-09	-	NC_999999999.1	628246	628661	+	416	-	PF10696:Protein of unknown function (DUF2501)	-	159	152	163	87	86	108	51.8373	55.7291	62.926	24.8333	25.3094	28.6075
YPTS_RS19425	820.077	956.293	988.516	1387.88	1460.96	1379.87	-0.614139	1.68912e-09	7.25592e-09	aroE	NC_999999999.1	4305132	4305953	-	822	protein_coding	shikimate dehydrogenase && PF08501:Shikimate dehydrogenase substrate binding domain|PF01488:Shikimate / quinate 5-dehydrogenase	-	804	834	816	1548	1581	1667	132.655	154.748	159.424	223.618	235.471	223.467
YPTS_RS17805	2532.65	2083.43	2109.08	3314.59	3384.87	3442.65	-0.592127	1.69488e-09	7.27349e-09	parE	NC_999999999.1	3943858	3945753	-	1896	protein_coding	DNA topoisomerase IV subunit B && PF00204:DNA gyrase B|PF02518:Histidine kinase-, DNA gyrase B-, and HSP90-like ATPase|PF01751:Toprim domain|PF00986:DNA gyrase B subunit, carboxyl terminus	DNA_gyraseB	2483	1817	1741	3697	3663	4159	177.614	146.167	147.467	231.537	236.524	241.713
YPTS_RS14400	113.22	113.517	96.9133	40.3453	31.4184	45.5267	1.46167	1.75504e-09	7.52432e-09	-	NC_999999999.1	3170259	3170684	-	426	protein_coding	GNAT family acetyltransferase && PF00583:Acetyltransferase (GNAT) family	Acetyltransf_1	111	99	80	45	34	55	35.3388	35.4452	30.159	12.5433	9.77117	14.2266
YPTS_RS12420	53.0398	61.9182	41.1882	12.5519	10.1648	7.44983	2.3798	1.89528e-09	8.11761e-09	-	NC_999999999.1	2726893	2727423	+	531	protein_coding	spore coat U domain-containing protein && PF05229:Spore Coat Protein U domain	-	52	54	34	14	11	9	13.2815	15.5107	10.283	3.1307	2.53615	1.86766
YPTS_RS03245	1655.45	1388.57	1396.76	2244.99	2285.23	2156.31	-0.589497	2.00554e-09	8.58145e-09	gpmB	NC_999999999.1	688986	689633	+	648	protein_coding	2%2C3-diphosphoglycerate-dependent phosphoglycerate mutase GpmB && PF00300:Histidine phosphatase superfamily (branch 1)	-	1623	1211	1153	2504	2473	2605	339.69	285.037	285.753	458.847	467.225	442.977
YPTS_RS21060	3560.81	3578.65	3803.85	5001.02	4974.28	4902.81	-0.443312	2.04985e-09	8.76244e-09	glmU	NC_999999999.1	4672726	4674096	+	1371	protein_coding	bifunctional UDP-N-acetylglucosamine diphosphorylase/glucosamine-1-phosphate N-acetyltransferase GlmU && PF00132:Bacterial transferase hexapeptide (six repeats)|PF12804:MobA-like NTP transferase domain	Hexapep	3491	3121	3140	5578	5383	5923	345.344	347.207	367.814	483.114	480.689	476.051
YPTS_RS02695	9573.68	7338.46	7113.44	5005.5	4903.12	4940.89	0.694352	2.23004e-09	9.52339e-09	-	NC_999999999.1	567806	569800	+	1995	protein_coding	DEAD/DEAH family ATP-dependent RNA helicase && PF12343:Cold shock protein DEAD box A|PF00270:DEAD/DEAH box helicase|PF03880:DbpA RNA binding domain|PF00271:Helicase conserved C-terminal domain	DEAD	9386	6400	5872	5583	5306	5969	638.082	489.293	472.693	332.302	325.613	329.691
Novel00228	7279.71	4955.75	4988.61	2910.24	3113.2	3455.06	0.861864	2.35339e-09	1.00404e-08	-	NC_999999999.1	1693587	1696534	-	2948	-	PF02224:Cytidylate kinase|PF00575:S1 RNA binding domain|PF00216:Bacterial DNA-binding protein	S1	7137	4322	4118	3246	3369	4174	328.343	223.609	224.334	130.746	139.911	156.018
YPTS_RS14135	31.6199	49.3053	59.3594	130.898	113.661	158.102	-1.53363	2.36213e-09	1.00678e-08	-	NC_999999999.1	3116580	3116655	-	76	protein_coding	tRNA-Val && -	-	31	43	49	146	123	191	55.3206	86.2953	103.542	228.112	198.138	276.929
Novel00271	1616.69	1436.73	1367.69	2148.16	2230.71	2134.79	-0.558133	2.36461e-09	1.00686e-08	-	NC_999999999.1	2079802	2083703	+	3902	-	PF01619:Proline dehydrogenase|PF18327:Proline utilization A proline dehydrogenase N-terminal domain|PF00171:Aldehyde dehydrogenase family|PF14850:DNA-binding domain of Proline dehydrogenase	Aldedh	1585	1253	1129	2396	2414	2579	55.091	48.9774	46.4668	72.9135	75.7403	72.8304
Novel00155	1546.31	1164.98	1233.22	2085.4	2090.25	2535.42	-0.766103	2.48904e-09	1.05881e-08	-	NC_999999999.1	1137600	1140595	-	2996	-	PF05362:Lon protease (S16) C-terminal proteolytic domain|PF02190:ATP-dependent protease La (LON) substrate-binding domain|PF00004:ATPase family associated with various cellular activities (AAA)|PF13624:SurA N-terminal domain|PF00216:Bacterial DNA-binding protein	AAA	1516	1016	1018	2326	2262	3063	68.6272	51.723	54.5685	92.1884	92.4332	112.656
YPTS_RS14440	568.138	363.483	393.71	223.244	223.625	192.868	1.05375	2.50632e-09	1.06513e-08	napD	NC_999999999.1	3179701	3179967	-	267	protein_coding	chaperone NapD && PF03927:NapD protein	-	557	317	325	249	242	233	282.933	181.084	195.483	110.738	110.964	96.1598
YPTS_RS00765	1184.22	855.389	941.27	569.316	609.887	547.148	0.789418	2.54158e-09	1.07906e-08	ilvA	NC_999999999.1	165225	166769	+	1545	protein_coding	threonine ammonia-lyase%2C biosynthetic && PF00585:C-terminal regulatory domain of Threonine dehydratase|PF00291:Pyridoxal-phosphate dependent enzyme	PALP	1161	746	777	635	660	661	101.916	73.6449	80.766	48.8038	52.2989	47.1435
YPTS_RS16125	99.9596	150.209	145.37	282.417	268.905	259.916	-1.04169	2.65696e-09	1.12695e-08	-	NC_999999999.1	3546556	3547053	+	498	protein_coding	PTS system mannose/fructose/N-acetylgalactosamine-transporter subunit IIB && PF03830:PTS system sorbose subfamily IIB component	PTSIIB_sorb	98	131	120	315	291	314	26.6892	40.1212	38.6979	75.1086	71.5387	69.4783
YPTS_RS22720	39.7798	69.9447	75.1078	13.4484	13.8611	4.13879	2.56477	2.77609e-09	1.17634e-08	-	NC_999999999.1	4420388	4420564	-	177	protein_coding	DUF3289 family protein && PF11692:Protein of unknown function (DUF3289)	-	39	61	62	15	15	5	29.8834	52.564	56.2541	10.063	10.3752	3.11276
YPTS_RS08305	45.8998	122.69	132.044	17.9312	26.7981	15.7274	2.31401	2.78311e-09	1.17817e-08	darA-c	NC_999999999.1	1821817	1822029	-	213	protein_coding	peptide antibiotic darobactin C && -	-	45	107	109	20	29	19	28.6531	76.619	82.1831	11.1496	16.6685	9.8293
YPTS_RS02070	475.318	681.101	639.628	1100.08	1156.01	956.889	-0.840432	2.89888e-09	1.22599e-08	zur	NC_999999999.1	438013	438522	-	510	protein_coding	zinc uptake transcriptional repressor Zur && PF01475:Ferric uptake regulator family	FUR	466	594	528	1227	1251	1156	123.924	177.643	166.265	285.682	300.306	249.768
YPTS_RS04955	1168.92	1168.42	1160.54	1805.67	1847.22	1563.64	-0.576211	2.94971e-09	1.24629e-08	-	NC_999999999.1	1083806	1087495	-	3690	protein_coding	AAA family ATPase && PF13558:Putative exonuclease SbcCD, C subunit|PF13476:AAA domain	-	1146	1019	958	2014	1999	1889	42.1209	42.1192	41.6941	64.81	66.3229	56.4098
YPTS_RS16745	442.678	419.668	442.167	699.318	669.952	645.652	-0.626797	2.97596e-09	1.25617e-08	-	NC_999999999.1	3663907	3664503	+	597	protein_coding	5-formyltetrahydrofolate cyclo-ligase && PF01812:5-formyltetrahydrofolate cyclo-ligase family	-	434	366	365	780	725	780	98.5949	93.5059	98.1871	155.142	148.676	143.969
YPTS_RS23190	1.02	0	6.05708	43.0349	40.6591	34.7659	-4.12691	3.32805e-09	1.40343e-08	-	NC_999999999.1	4454114	4455361	-	1248	protein_coding	hypothetical protein && PF15538:Bacterial toxin 46	-	1	0	5	48	44	42	0.108674	0	0.643415	4.56704	4.31634	3.70837
Novel00252	13.2599	20.6394	13.3256	61.8627	56.3684	81.9481	-2.08898	3.51491e-09	1.4808e-08	-	NC_999999999.1	2027405	2027620	+	216	-	PF05130:FlgN protein	-	13	18	11	69	61	99	8.1626	12.7102	8.17852	37.9318	34.5743	50.5045
Novel00260	45.8998	48.1586	32.7082	105.794	117.357	115.886	-1.41373	3.54064e-09	1.4902e-08	-	NC_999999999.1	2057788	2057945	+	158	-	PF00006:ATP synthase alpha/beta family, nucleotide-binding domain	ATP-synt_ab	45	42	27	118	127	140	38.6273	40.5438	27.4437	88.6816	98.4065	97.6382
Novel00146	637.498	629.502	594.805	371.176	352.995	426.296	0.693754	3.58226e-09	1.50627e-08	-	NC_999999999.1	1063736	1065066	+	1331	-	PF01546:Peptidase family M20/M25/M40	Peptidase_M20	625	549	491	414	382	515	63.6856	62.911	59.2433	36.9344	35.1368	42.6361
YPTS_RS07980	205044	154059	155605	108738	107700	106603	0.672051	3.84661e-09	1.61587e-08	ompA	NC_999999999.1	1747091	1748152	-	1062	protein_coding	porin OmpA && PF01389:OmpA-like transmembrane domain|PF00691:OmpA family	-	201024	134358	128449	121283	116549	128785	25672.2	19296.2	19424.2	13560.8	13435.7	13362.6
YPTS_RS00275	1692.17	1655.74	1681.45	2295.2	2333.28	2265.58	-0.454842	3.8554e-09	1.61801e-08	waaA	NC_999999999.1	57336	58610	-	1275	protein_coding	lipid IV(A) 3-deoxy-D-manno-octulosonic acid transferase && PF04413:3-Deoxy-D-manno-octulosonic-acid transferase (kdotransferase)|PF00534:Glycosyl transferases group 1	Glycos_transf_1	1659	1444	1388	2560	2525	2737	176.472	172.738	174.83	238.418	242.453	236.545
YPTS_RS02465	383.519	403.615	387.653	651.8	632.065	573.637	-0.660692	3.917e-09	1.64228e-08	-	NC_999999999.1	519963	520703	-	741	protein_coding	OapA family protein && PF08525:Opacity-associated protein A N-terminal motif|PF04225:Opacity-associated protein A LysM-like domain	-	376	352	320	727	684	693	68.819	72.453	69.3534	116.5	113.01	103.054
YPTS_RS13970	53.0398	76.8245	77.5306	14.345	23.1018	15.7274	1.96393	3.93221e-09	1.64708e-08	-	NC_999999999.1	3079919	3080950	+	1032	protein_coding	fimbrial protein && PF00419:Fimbrial protein	-	52	67	64	16	25	19	6.83381	9.9021	9.95947	1.84098	2.96577	2.02872
YPTS_RS20535	32.6399	69.9447	75.1078	8.96561	13.8611	7.44983	2.5551	3.9979e-09	1.673e-08	-	NC_999999999.1	4555008	4555937	+	930	protein_coding	EamA family transporter && PF00892:EamA-like transporter family	DUF6	32	61	62	10	15	9	4.66666	10.0041	10.7064	1.27681	1.97463	1.06637
YPTS_RS18430	69.3597	79.1178	79.9535	23.3106	25.874	23.1772	1.65783	4.17296e-09	1.74458e-08	yapG	NC_999999999.1	4074123	4077014	+	2892	protein_coding	autotransporter YapG && PF03797:Autotransporter beta-domain|PF03212:Pertactin	-	68	69	66	26	28	28	3.18896	3.63901	3.66506	1.06754	1.18532	1.06686
YPTS_RS00180	1191.36	1162.69	1038.18	1607.53	1641.15	1706.01	-0.545887	4.21878e-09	1.76206e-08	recG	NC_999999999.1	39490	41571	-	2082	protein_coding	ATP-dependent DNA helicase RecG && PF00270:DEAD/DEAH box helicase|PF01336:OB-fold nucleic acid binding domain|PF00271:Helicase conserved C-terminal domain	DEAD	1168	1014	857	1793	1776	2061	76.0854	74.283	66.1052	102.261	104.433	109.08
YPTS_RS15830	55.0798	56.1851	55.7251	130.001	140.459	123.336	-1.23712	4.2727e-09	1.78287e-08	-	NC_999999999.1	3476381	3476457	+	77	protein_coding	tRNA-Met && -	-	54	49	46	145	152	149	95.1135	97.0594	95.9407	223.607	241.674	213.228
YPTS_RS03860	17320.6	14703.3	14169.9	10285.4	10532.6	10678.1	0.552624	4.41521e-09	1.84058e-08	aceE	NC_999999999.1	835257	837920	+	2664	protein_coding	pyruvate dehydrogenase (acetyl-transferring)%2C homodimeric type && PF00456:Transketolase, thiamine diphosphate binding domain	-	16981	12823	11697	11472	11398	12900	864.506	734.155	705.141	511.344	523.807	533.586
YPTS_RS18205	90.7797	79.1178	112.662	179.312	211.612	216.873	-1.10837	4.5154e-09	1.88056e-08	-	NC_999999999.1	4012045	4012482	-	438	protein_coding	SRPBCC family protein && PF10604:Polyketide cyclase / dehydrase and lipid transport	-	89	69	93	200	229	262	27.5585	24.0274	34.0992	54.2206	64.0086	65.9137
YPTS_RS18285	260.099	230.473	170.81	410.625	432.465	407.257	-0.914307	4.5243e-09	1.88247e-08	-	NC_999999999.1	4031390	4032505	-	1116	protein_coding	ABC transporter ATP-binding protein && PF00005:ABC transporter|PF08402:TOBE domain|PF07673:Protein of unknown function (DUF1602)	ABC_tran	255	201	141	458	468	492	30.9895	27.4703	20.2904	48.7315	51.3403	48.5791
YPTS_RS20120	1731.95	1762.38	1666.91	2303.27	2401.66	2468.38	-0.47485	4.58547e-09	1.90611e-08	asd	NC_999999999.1	4450988	4452091	-	1104	protein_coding	aspartate-semialdehyde dehydrogenase && PF01118:Semialdehyde dehydrogenase, NAD binding domain|PF02774:Semialdehyde dehydrogenase, dimerisation domain	-	1698	1537	1376	2569	2599	2982	208.597	212.342	200.164	276.314	288.214	297.637
YPTS_RS16685	43.8598	37.8389	41.1882	6.27593	6.4685	7.44983	2.6033	4.65301e-09	1.93234e-08	-	NC_999999999.1	3647721	3648824	-	1104	protein_coding	hypothetical protein && -	-	43	33	34	7	7	9	5.28249	4.55908	4.9459	0.7529	0.776258	0.898302
YPTS_RS05175	177.479	244.233	255.609	433.936	431.541	394.013	-0.898738	4.68983e-09	1.94579e-08	bolA	NC_999999999.1	1132481	1132801	+	321	protein_coding	transcriptional regulator BolA && PF01722:BolA-like protein	-	174	213	211	484	467	476	73.5162	101.206	105.563	179.04	178.11	163.399
Novel00339	122.4	65.3581	87.222	20.6209	26.7981	30.6271	1.81836	5.03776e-09	2.08816e-08	-	NC_999999999.1	2980565	2980984	+	420	-	PF03466:LysR substrate binding domain	LysR_substrate	120	57	72	23	29	37	38.7499	20.6994	27.5308	6.5026	8.45329	9.70736
Novel00109	93.8396	103.197	69.0507	21.5175	36.0388	21.5217	1.75818	5.05185e-09	2.09202e-08	-	NC_999999999.1	743834	743923	-	90	-	-	-	92	90	57	24	39	26	138.639	152.522	101.711	31.6648	53.0517	31.8331
YPTS_RS21350	53.0398	36.6923	49.6681	0	0.924072	0.827759	6.30791	5.10847e-09	2.11347e-08	-	NC_999999999.1	4725048	4725377	+	330	protein_coding	hypothetical protein && -	-	52	32	41	0	1	1	21.3712	14.79	19.9529	0	0.370991	0.333914
YPTS_RS12365	90.7797	119.25	100.548	43.9315	29.5703	37.2491	1.48454	5.20625e-09	2.15188e-08	-	NC_999999999.1	2710966	2712129	-	1164	protein_coding	type 1 fimbrial protein && PF00419:Fimbrial protein	-	89	104	83	49	32	45	10.3699	13.6274	11.4515	4.99864	3.36569	4.25999
YPTS_RS17150	253.979	227.034	236.226	128.208	133.99	123.336	0.897517	5.56232e-09	2.29648e-08	-	NC_999999999.1	3762532	3764712	+	2181	protein_coding	TonB-dependent siderophore receptor && PF07715:TonB-dependent Receptor Plug Domain|PF00593:TonB dependent receptor	TonB_dep_Rec	249	198	195	143	145	149	15.484	13.8465	14.3587	7.78554	8.13935	7.528
YPTS_RS01900	471.238	425.401	385.23	234.899	272.601	226.806	0.806568	5.56658e-09	2.29648e-08	-	NC_999999999.1	396348	397352	-	1005	protein_coding	iron ABC transporter permease && PF01032:FecCD transport family	-	462	371	318	262	295	274	62.3469	56.3041	50.8156	30.9559	35.9363	30.0423
YPTS_RS14015	386.579	317.618	318.602	204.416	141.383	177.14	0.968555	6.07912e-09	2.50556e-08	-	NC_999999999.1	3091490	3092539	+	1050	protein_coding	ABC transporter ATP-binding protein && PF00005:ABC transporter|PF07673:Protein of unknown function (DUF1602)	ABC_tran	379	277	263	228	153	214	48.9541	40.2367	40.2256	25.7842	17.8394	22.4581
YPTS_RS10800	289.679	443.747	385.23	199.933	190.359	166.379	1.00587	6.3851e-09	2.62919e-08	-	NC_999999999.1	2354077	2354433	+	357	protein_coding	hypothetical protein && -	-	284	387	318	223	206	201	107.892	165.339	143.052	74.1729	70.6441	62.0407
YPTS_RS05270	470.218	623.769	594.805	971.872	926.844	879.907	-0.720031	6.40942e-09	2.63673e-08	tesB	NC_999999999.1	1155263	1156123	-	861	protein_coding	acyl-CoA thioesterase II && PF02551:Acyl-CoA thioesterase	-	461	544	491	1084	1003	1063	72.6167	96.3669	91.5829	149.498	142.618	136.044
YPTS_RS03285	20404	17449.5	18126.4	26734.6	26368.4	25606.7	-0.491557	6.51303e-09	2.67683e-08	tal	NC_999999999.1	699975	700928	+	954	protein_coding	transaldolase && PF00923:Transaldolase	-	20004	15218	14963	29819	28535	30935	2843.85	2433	2518.87	3711.53	3661.9	3573.14
YPTS_RS15675	7743.81	8552.74	8689.49	12197.7	11538	11135	-0.481005	6.61039e-09	2.71429e-08	skp	NC_999999999.1	3445406	3445903	-	498	protein_coding	molecular chaperone Skp && PF03938:Outer membrane protein (OmpH-like)	-	7592	7459	7173	13605	12486	13452	2067.6	2284.46	2313.17	3243.98	3069.52	2976.5
YPTS_RS07505	89.7597	128.423	119.93	41.2418	40.6591	45.5267	1.40282	6.63637e-09	2.7224e-08	-	NC_999999999.1	1626984	1627715	-	732	protein_coding	arginine ABC transporter substrate-binding protein && PF00497:Bacterial extracellular solute-binding proteins, family 3	-	88	112	99	46	44	55	16.3046	23.3367	21.72	7.462	7.359	8.27943
YPTS_RS01985	490.618	510.252	482.144	836.492	783.613	701.112	-0.64578	6.7108e-09	2.75036e-08	-	NC_999999999.1	413808	414263	+	456	protein_coding	tellurite resistance TerB family protein && PF05099:Tellurite resistance protein TerB	-	481	445	398	933	848	847	143.06	148.843	140.17	242.955	227.671	204.676
YPTS_RS15035	11.22	32.1058	48.4566	0	0	0	7.55158	7.04766e-09	2.88571e-08	-	NC_999999999.1	3320292	3320741	+	450	protein_coding	hypothetical protein && -	-	11	28	40	0	0	0	3.31527	9.49025	14.2752	0	0	0
YPTS_RS12940	611.998	736.139	803.169	1178.08	1094.1	1155.55	-0.673877	7.11128e-09	2.90904e-08	pyrC	NC_999999999.1	2844536	2845582	+	1047	protein_coding	dihydroorotase && PF01979:Amidohydrolase family	Amidohydro_1	600	642	663	1314	1184	1396	77.7219	93.5234	101.696	149.024	138.447	146.922
YPTS_RS17975	55.0798	48.1586	49.6681	6.27593	15.7092	9.10535	2.30659	7.12777e-09	2.91306e-08	-	NC_999999999.1	3980092	3980727	-	636	protein_coding	hypothetical protein && -	-	54	42	41	7	17	11	11.5153	10.0722	10.3529	1.30692	3.27242	1.90583
YPTS_RS04400	312.119	260.286	239.86	429.453	507.315	610.886	-0.928358	7.19204e-09	2.93658e-08	-	NC_999999999.1	963553	964977	+	1425	protein_coding	L-fucose/L-arabinose isomerase family protein && PF02952:L-fucose isomerase, C-terminal domain	-	306	227	198	479	549	738	29.1236	24.2965	22.3144	39.9144	47.1666	57.0677
YPTS_RS15430	236.639	308.445	311.334	143.45	154.32	150.652	0.930861	7.4035e-09	3.0201e-08	-	NC_999999999.1	3398413	3398862	+	450	protein_coding	DUF1198 domain-containing protein && PF06711:Protein of unknown function (DUF1198)|PF08265:YL1 nuclear protein C-terminal domain	YL1_C	232	269	257	160	167	182	69.9221	91.1742	91.7184	42.2198	45.434	44.5664
Novel00223	396.778	264.873	268.934	152.415	143.231	153.963	1.05207	7.60629e-09	3.09879e-08	-	NC_999999999.1	1679925	1680638	+	714	-	PF02901:Pyruvate formate lyase-like|PF01228:Glycine radical	-	389	231	222	170	155	186	73.8908	49.3453	49.9333	28.2722	26.5773	28.7054
Novel00189	53.0398	51.5985	67.8393	147.036	129.37	129.958	-1.24065	7.61057e-09	3.09879e-08	-	NC_999999999.1	1323875	1324594	+	720	-	PF01182:Glucosamine-6-phosphate isomerases/6-phosphogluconolactonase	-	52	45	56	164	140	157	9.79512	9.53262	12.4908	27.0471	23.8052	24.0279
YPTS_RS00580	1132.2	1275.06	1239.28	829.319	834.437	842.658	0.540207	7.6719e-09	3.12086e-08	argC	NC_999999999.1	122732	123736	+	1005	protein_coding	N-acetyl-gamma-glutamyl-phosphate reductase && PF01118:Semialdehyde dehydrogenase, NAD binding domain|PF02774:Semialdehyde dehydrogenase, dimerisation domain	-	1110	1112	1023	925	903	1018	149.795	168.76	163.473	109.291	110.002	111.617
YPTS_RS18840	394.738	337.11	307.7	182.898	189.435	205.284	0.849318	7.68442e-09	3.12305e-08	aaeR	NC_999999999.1	4155905	4156816	+	912	protein_coding	HTH-type transcriptional activator AaeR && PF00126:Bacterial regulatory helix-turn-helix protein, lysR family|PF03466:LysR substrate binding domain	LysR_substrate	387	294	254	204	205	248	57.5513	49.1682	44.7275	26.561	27.5192	29.9644
YPTS_RS02420	203.999	161.675	145.37	286.9	350.223	390.702	-1.00463	8.26515e-09	3.35594e-08	-	NC_999999999.1	514463	516094	+	1632	protein_coding	isovaleryl-CoA dehydrogenase && PF00441:Acyl-CoA dehydrogenase, C-terminal domain|PF02770:Acyl-CoA dehydrogenase, middle domain	-	200	141	120	320	379	472	16.6207	13.1774	11.8086	23.283	28.4313	31.8692
YPTS_RS17295	368.219	353.163	345.254	227.727	180.194	203.629	0.80268	8.35796e-09	3.39048e-08	-	NC_999999999.1	3810363	3816083	-	5721	protein_coding	non-ribosomal peptide synthetase && PF08242:Methyltransferase domain|PF08415:Nonribosomal peptide synthase|PF00975:Thioesterase domain|PF00501:AMP-binding enzyme|PF00668:Condensation domain	AMP-binding	361	308	285	254	195	246	8.55804	8.21128	8.00035	5.27194	4.17292	4.73818
YPTS_RS17580	45.8998	32.1058	31.4968	5.37937	3.69629	4.96655	2.96426	8.479e-09	3.43639e-08	fliN	NC_999999999.1	3894732	3895145	+	414	protein_coding	flagellar motor switch protein FliN && PF01052:Type III flagellar switch regulator (C-ring) FliN C-term	-	45	28	26	6	4	6	14.7418	10.3155	10.0858	1.72092	1.18287	1.59698
YPTS_RS14495	5500.84	5824.9	5538.59	4226.39	4150.01	4255.51	0.416829	8.51401e-09	3.44739e-08	-	NC_999999999.1	3194476	3195564	-	1089	protein_coding	ABC transporter substrate-binding protein && PF13416:Bacterial extracellular solute-binding protein	-	5393	5080	4572	4714	4491	5141	671.648	711.488	674.239	514.008	504.885	520.198
YPTS_RS02545	53.0398	111.224	110.239	25.1037	27.7221	17.3829	1.96704	8.77595e-09	3.55016e-08	yhcN	NC_999999999.1	539210	539473	-	264	protein_coding	peroxide/acid stress response protein YhcN && PF07338:Protein of unknown function (DUF1471)	-	52	97	91	28	30	21	26.714	56.0402	55.3571	12.594	13.9122	8.76525
YPTS_RS17375	33.6599	34.399	41.1882	2.68968	2.77221	7.44983	3.05566	8.78894e-09	3.55213e-08	-	NC_999999999.1	3860140	3860442	+	303	protein_coding	YjeO family protein && PF10840:Protein of unknown function (DUF2645)	-	33	30	34	3	3	9	14.771	15.1012	18.0207	1.17567	1.21215	3.27302
YPTS_RS01100	605.878	667.341	585.114	398.073	409.364	388.219	0.636608	9.44811e-09	3.81501e-08	-	NC_999999999.1	230495	231727	+	1233	protein_coding	Tm-1-like ATP-binding domain-containing protein && PF06792:Uncharacterised protein family (UPF0261)	-	594	582	483	444	443	469	65.3375	71.9933	62.91	42.7591	43.9863	41.9139
YPTS_RS20960	63.2398	82.5577	84.7991	162.278	169.105	163.896	-1.10863	9.52026e-09	3.8406e-08	-	NC_999999999.1	4652079	4652249	-	171	protein_coding	hypothetical protein && -	-	62	72	70	181	183	198	49.1739	64.2197	65.7412	125.687	131.018	127.59
YPTS_RS19655	441.658	479.293	499.103	702.904	768.828	709.389	-0.620215	9.54061e-09	3.84526e-08	tusB	NC_999999999.1	4334437	4334724	-	288	protein_coding	sulfurtransferase complex subunit TusB && PF04077:DsrH like protein	-	433	418	412	784	832	857	203.908	221.369	229.742	323.245	353.678	327.897
YPTS_RS16765	2808.05	2312.76	2359.84	1687.33	1717.85	1600.89	0.58014	9.69648e-09	3.90448e-08	-	NC_999999999.1	3668233	3669012	-	780	protein_coding	oxidative stress defense protein && PF04402:Protein of unknown function (DUF541)	-	2753	2017	1948	1882	1859	1934	478.686	394.406	401.079	286.506	291.784	273.219
YPTS_RS17355	230.519	224.74	180.501	391.797	372.401	354.281	-0.811701	9.88319e-09	3.97601e-08	-	NC_999999999.1	3853773	3855065	-	1293	protein_coding	efflux RND transporter periplasmic adaptor subunit && PF13533:Biotin-lipoyl like	-	226	196	149	437	403	428	23.7055	23.1201	18.5065	40.1321	38.1578	36.4749
YPTS_RS10645	976.136	892.081	904.928	620.42	653.319	585.225	0.578193	1.00494e-08	4.03915e-08	ruvC	NC_999999999.1	2321536	2322057	+	522	protein_coding	crossover junction endodeoxyribonuclease RuvC && PF02075:Crossover junction endodeoxyribonuclease RuvC	-	957	778	747	692	707	707	248.645	227.322	229.819	157.414	165.816	149.244
YPTS_RS01765	133.619	141.036	157.484	69.0352	63.7609	64.5652	1.12875	1.01461e-08	4.07429e-08	-	NC_999999999.1	371558	372190	-	633	protein_coding	two component system response regulator && PF00072:Response regulator receiver domain|PF00196:Bacterial regulatory proteins, luxR family	Response_reg	131	123	130	77	69	78	28.0677	29.6369	32.9819	14.4443	13.3451	13.5781
YPTS_RS19960	7779.51	7049.51	6995.93	10367.8	10148.2	9605.31	-0.464617	1.04044e-08	4.17418e-08	-	NC_999999999.1	4400342	4402717	+	2376	protein_coding	RNA-binding transcriptional accessory protein && PF12836:Helix-hairpin-helix motif|PF16921:Tex protein YqgF-like domain|PF09371:Tex-like protein N-terminal domain|PF00575:S1 RNA binding domain	S1	7627	6148	5775	11564	10982	11604	435.358	394.657	390.338	577.923	565.864	538.158
YPTS_RS18620	5505.94	4891.54	5007.99	7272.01	7130.14	6867.91	-0.465138	1.04854e-08	4.20283e-08	sspA	NC_999999999.1	4116342	4116983	-	642	protein_coding	stringent starvation protein A && PF13417:Glutathione S-transferase, N-terminal domain|PF00043:Glutathione S-transferase, C-terminal domain	GST_C	5398	4266	4134	8111	7716	8297	1140.35	1013.49	1034.12	1500.2	1471.41	1424.08
YPTS_RS01770	119.34	146.769	145.37	61.8627	62.8369	56.2876	1.18367	1.04965e-08	4.2034e-08	-	NC_999999999.1	372203	375022	-	2820	protein_coding	two component system sensor kinase && PF02518:Histidine kinase-, DNA gyrase B-, and HSP90-like ATPase|PF01627:Hpt domain|PF00512:His Kinase A (phospho-acceptor) domain|PF00072:Response regulator receiver domain	HATPase_c	117	128	120	69	68	68	5.62698	6.92298	6.83389	2.90542	2.95214	2.6571
YPTS_RS02245	93815.2	70491.6	69846.6	118037	134727	125150	-0.690585	1.07077e-08	4.28406e-08	groL	NC_999999999.1	477537	479183	+	1647	protein_coding	chaperonin GroEL && PF00118:TCP-1/cpn60 chaperonin family	-	91976	61477	57657	131655	145797	151192	7573.91	5693.13	5622.04	9491.88	10837.6	10115.4
YPTS_RS01030	352.919	319.911	331.928	522.695	533.189	519.005	-0.647197	1.0851e-08	4.33742e-08	hemD	NC_999999999.1	215133	215882	-	750	protein_coding	uroporphyrinogen-III synthase && PF02602:Uroporphyrinogen-III synthase HemD	HEM4	346	279	274	583	577	627	62.5682	56.7381	58.6712	92.303	94.1872	92.1202
YPTS_RS13760	3595.49	3122.28	3060.04	2227.95	2167.87	2347.52	0.536308	1.10892e-08	4.42858e-08	sixA	NC_999999999.1	3030646	3031137	-	492	protein_coding	phosphohistidine phosphatase SixA && PF00300:Histidine phosphatase superfamily (branch 1)	-	3525	2723	2526	2485	2346	2836	971.702	844.14	824.525	599.749	583.768	635.17
YPTS_RS01470	1401.47	1777.28	1781.99	2491.54	2634.53	2507.28	-0.622527	1.14011e-08	4.54902e-08	pepQ	NC_999999999.1	310290	311621	+	1332	protein_coding	Xaa-Pro dipeptidase && PF00557:Metallopeptidase family M24	Peptidase_M24	1374	1550	1471	2779	2851	3029	139.901	177.484	177.355	247.738	262.042	250.579
YPTS_RS20385	184.619	129.57	151.427	314.693	296.627	278.127	-0.92956	1.15169e-08	4.59102e-08	-	NC_999999999.1	4513927	4516152	-	2226	protein_coding	AsmA family protein && PF05170:AsmA family	-	181	113	125	351	321	336	11.0279	7.74257	9.01822	18.7237	17.6546	16.6327
YPTS_RS18865	34.6799	34.399	33.9197	1.79312	4.62036	5.79431	3.06664	1.21473e-08	4.83789e-08	-	NC_999999999.1	4168938	4169240	+	303	protein_coding	phage holin family protein && PF16083:LydA holin phage, holin superfamily III	-	34	30	28	2	5	7	15.2186	15.1012	14.8406	0.783783	2.02025	2.54568
YPTS_RS06285	10449.9	9272.83	8928.14	12760.8	14316.6	14147.2	-0.524802	1.23884e-08	4.92941e-08	sdhA	NC_999999999.1	1365564	1367330	+	1767	protein_coding	succinate dehydrogenase flavoprotein subunit && PF02910:Fumarate reductase flavoprotein C-term|PF00890:FAD binding domain	-	10245	8087	7370	14233	15493	17091	786.347	698.044	669.833	956.464	1073.44	1065.81
YPTS_RS08520	695.637	597.396	610.554	386.418	418.604	408.085	0.651263	1.27991e-08	5.08824e-08	hisB	NC_999999999.1	1876184	1877251	-	1068	protein_coding	bifunctional histidinol-phosphatase/imidazoleglycerol-phosphate dehydratase HisB && PF00475:Imidazoleglycerol-phosphate dehydratase	-	682	521	504	431	453	493	86.6068	74.4044	75.7871	47.9198	51.9283	50.8656
YPTS_RS01425	1863.53	1760.08	1688.71	2480.78	2385.95	2503.14	-0.471867	1.28731e-08	5.11298e-08	tatB	NC_999999999.1	300025	300687	+	663	protein_coding	Sec-independent protein translocase subunit TatB && -	-	1827	1535	1394	2767	2582	3024	373.735	353.124	337.664	495.569	476.782	502.594
YPTS_RS00280	1359.65	1128.29	1074.53	1809.26	1785.31	1831	-0.605754	1.30111e-08	5.16313e-08	rfaC	NC_999999999.1	59033	59998	-	966	protein_coding	lipopolysaccharide heptosyltransferase RfaC && PF01075:Glycosyltransferase family 9 (heptosyltransferase)	-	1333	984	887	2018	1932	2212	187.151	155.364	147.463	248.058	244.854	252.323
YPTS_RS04785	5722.18	5510.72	5686.39	7643.18	7508.08	7245.37	-0.404544	1.38413e-08	5.4876e-08	fadE	NC_999999999.1	1048418	1050865	-	2448	protein_coding	acyl-CoA dehydrogenase FadE && PF02771:Acyl-CoA dehydrogenase, N-terminal domain|PF09317:Domain of unknown function (DUF1974)|PF00441:Acyl-CoA dehydrogenase, C-terminal domain	-	5610	4806	4694	8525	8125	8753	310.807	299.436	307.941	413.515	406.34	393.998
YPTS_RS03255	591.598	792.324	801.958	450.97	411.212	413.879	0.775072	1.47624e-08	5.84745e-08	creA	NC_999999999.1	690722	691189	+	468	protein_coding	protein CreA && PF05981:CreA protein	-	580	691	662	503	445	500	168.082	225.198	227.168	127.624	116.41	117.726
YPTS_RS10910	1727.87	1617.9	1646.31	2362.44	2488.52	2200.18	-0.497705	1.48657e-08	5.88307e-08	-	NC_999999999.1	2380187	2382112	+	1926	protein_coding	DNA topoisomerase III && PF01131:DNA topoisomerase|PF01751:Toprim domain	Topoisom_bac	1694	1411	1359	2635	2693	2658	119.288	111.738	113.318	162.455	171.182	152.071
YPTS_RS18915	1363.73	1356.47	1334.98	1858.57	2010.78	1813.62	-0.486526	1.61619e-08	6.39022e-08	mreC	NC_999999999.1	4182220	4183215	-	996	protein_coding	rod shape-determining protein MreC && PF04085:rod shape-determining protein MreC	-	1337	1183	1102	2073	2176	2191	182.059	181.158	177.688	247.143	267.471	242.4
YPTS_RS03170	1674.83	1561.72	1404.03	2284.44	2154.01	2291.24	-0.535551	1.62795e-08	6.43091e-08	deoB	NC_999999999.1	669339	670562	+	1224	protein_coding	phosphopentomutase && PF01676:Metalloenzyme superfamily	-	1642	1362	1159	2548	2331	2768	181.941	169.718	152.068	247.188	233.151	249.192
YPTS_RS11705	392.698	535.478	516.063	748.629	837.209	841.831	-0.751461	1.64236e-08	6.48199e-08	azoR	NC_999999999.1	2569214	2569819	+	606	protein_coding	FMN-dependent NADH-azoreductase && PF02525:Flavodoxin-like fold	Flavodoxin_2	385	467	426	835	906	1017	86.1642	117.537	112.895	163.615	183.034	184.926
Novel00198	379.439	314.178	300.431	183.795	173.725	197.834	0.841227	1.65454e-08	6.52416e-08	-	NC_999999999.1	1375866	1377304	-	1439	-	PF02322:Cytochrome bd terminal oxidase subunit II|PF01654:Cytochrome bd terminal oxidase subunit I	-	372	274	248	205	188	239	35.0607	29.0417	27.6775	16.9162	15.9946	18.3015
YPTS_RS01415	926.156	1139.75	1017.59	1530.43	1625.44	1480.03	-0.588797	1.70843e-08	6.73059e-08	ubiB	NC_999999999.1	297944	299575	+	1632	protein_coding	ubiquinone biosynthesis regulatory protein kinase UbiB && PF03109:ABC1 family	ABC1	908	994	840	1707	1759	1788	75.4579	92.8963	82.6599	124.2	131.954	120.725
YPTS_RS00985	380.459	495.346	513.64	728.008	803.942	775.61	-0.734241	1.7116e-08	6.73702e-08	wzyE	NC_999999999.1	207234	208598	+	1365	protein_coding	ECA oligosaccharide polymerase && PF06899:WzyE protein	-	373	432	424	812	870	937	37.0608	48.2706	49.8849	70.637	78.0304	75.6407
YPTS_RS04765	22.4399	40.1322	29.074	2.68968	0.924072	0.827759	4.37369	1.81702e-08	7.14555e-08	-	NC_999999999.1	1037927	1039717	+	1791	protein_coding	ShlB/FhaC/HecB family hemolysin secretion/activation protein && PF08479:POTRA domain, ShlB-type	-	22	35	24	3	1	1	1.66597	2.98061	2.15205	0.1989	0.0683568	0.0615252
YPTS_RS09045	285.599	212.127	247.129	435.729	448.175	406.43	-0.789817	1.88677e-08	7.41316e-08	purT	NC_999999999.1	2003159	2004340	-	1182	protein_coding	formate-dependent phosphoribosylglycinamide formyltransferase && PF02222:ATP-grasp domain	-	280	185	204	486	485	491	32.1277	23.8719	27.7171	48.8233	50.2344	45.7734
YPTS_RS14740	350.879	348.577	385.23	217.864	229.17	191.212	0.765757	1.96666e-08	7.72011e-08	yegS	NC_999999999.1	3254310	3255200	+	891	protein_coding	lipid kinase YegS && PF00781:Diacylglycerol kinase catalytic domain	-	344	304	318	243	248	231	52.3624	52.0389	57.3172	32.3845	34.0762	28.5682
YPTS_RS12180	146.879	182.315	216.843	85.1733	81.3183	86.0869	1.10802	2.03942e-08	7.99855e-08	-	NC_999999999.1	2673990	2674445	-	456	protein_coding	DUF2502 domain-containing protein && PF10697:Protein of unknown function (DUF2502)	-	144	159	179	95	88	104	42.8289	53.182	63.0411	24.7382	23.6263	25.1314
YPTS_RS18570	181.559	166.262	165.964	295.865	280.918	351.797	-0.853641	2.05899e-08	8.06806e-08	mtgA	NC_999999999.1	4102715	4103440	-	726	protein_coding	monofunctional biosynthetic peptidoglycan transglycosylase && PF00912:Transglycosylase	-	178	145	137	330	304	425	33.2524	30.4624	30.3054	53.9742	51.2642	64.5061
YPTS_RS02275	501.838	510.252	500.315	745.939	722.624	855.902	-0.620744	2.11638e-08	8.28551e-08	frdC	NC_999999999.1	483219	483611	-	393	protein_coding	fumarate reductase subunit FrdC && PF02300:Fumarate reductase subunit C	-	492	445	413	832	782	1034	169.79	172.703	168.769	251.385	243.608	289.919
YPTS_RS23570	2147.09	1882.77	1876.48	1360.98	1425.84	1311.17	0.528124	2.15448e-08	8.42712e-08	malQ	NC_999999999.1	4409143	4411239	-	2097	protein_coding	4-alpha-glucanotransferase && PF02446:4-alpha-glucanotransferase	-	2105	1642	1549	1518	1543	1584	136.142	119.428	118.628	85.9571	90.0834	83.2349
YPTS_RS01525	441.658	567.584	576.634	905.527	900.97	793.821	-0.715055	2.20218e-08	8.60603e-08	birA	NC_999999999.1	321450	322409	+	960	protein_coding	bifunctional biotin--[acetyl-CoA-carboxylase] ligase/biotin operon repressor BirA && PF02237:Biotin protein ligase C terminal domain|PF08279:HTH domain|PF03099:Biotin/lipoate A/B protein ligase family	BPL_LipA_LipB	433	495	476	1010	975	959	61.1724	78.6441	79.6291	124.928	124.34	110.077
YPTS_RS03160	360.059	373.803	404.613	576.489	572	602.608	-0.622856	2.21437e-08	8.64595e-08	deoC	NC_999999999.1	666967	667764	+	798	protein_coding	deoxyribose-phosphate aldolase && PF01791:DeoC/LacD family aldolase	-	353	326	334	643	619	728	59.9944	62.3084	67.217	95.679	94.9653	100.526
YPTS_RS01090	1212.78	1113.38	1098.75	1545.67	1644.85	1705.18	-0.514903	2.22706e-08	8.68772e-08	uvrD	NC_999999999.1	227126	229288	+	2163	protein_coding	DNA helicase II && PF00580:UvrD/REP helicase N-terminal domain|PF13361:UvrD-like helicase C-terminal domain	UvrD-helicase	1189	971	907	1724	1780	2060	74.5529	68.4691	67.3421	94.6432	100.749	104.944
YPTS_RS09710	25.4999	28.6659	33.9197	0.896561	3.69629	0.827759	4.04917	2.35097e-08	9.1629e-08	-	NC_999999999.1	2127597	2128415	-	819	protein_coding	Dam family site-specific DNA-(adenine-N6)-methyltransferase && PF02086:D12 class N6 adenine-specific DNA methyltransferase	MethyltransfD12	25	25	28	1	4	1	4.13995	4.65573	5.49048	0.144986	0.597934	0.134544
YPTS_RS08635	1947.17	1758.94	1682.66	1183.46	1217.93	1311.17	0.537874	2.38014e-08	9.26833e-08	argG	NC_999999999.1	1906020	1907387	-	1368	protein_coding	argininosuccinate synthase && PF00764:Arginosuccinate synthase	-	1909	1534	1389	1320	1318	1584	189.26	171.03	163.062	114.577	117.952	127.59
YPTS_RS04065	5088.76	5453.39	5492.56	7342.84	7015.55	7064.92	-0.418151	2.51854e-08	9.79856e-08	pyrG	NC_999999999.1	890299	891936	+	1638	protein_coding	CTP synthase (glutamine hydrolyzing) && PF06418:CTP synthase N-terminus|PF00117:Glutamine amidotransferase class-I	CTP_synth_N	4989	4756	4534	8190	7592	8535	413.084	442.853	444.532	593.716	567.439	574.167
YPTS_RS08525	390.659	423.108	367.059	232.209	255.044	227.634	0.725153	2.54824e-08	9.90529e-08	hisC	NC_999999999.1	1877248	1878396	-	1149	protein_coding	histidinol-phosphate transaminase && PF00155:Aminotransferase class I and II	Aminotran_1_2	383	369	303	259	276	275	45.2083	48.9822	42.3505	26.7663	29.408	26.3731
YPTS_RS14555	264.179	413.935	394.922	695.732	662.559	616.68	-0.882788	2.57402e-08	9.99662e-08	-	NC_999999999.1	3205818	3206387	+	570	protein_coding	glycine cleavage system transcriptional repressor && PF13740:ACT domain	-	259	361	326	776	717	745	61.626	96.5972	91.8499	161.657	154	144.022
YPTS_RS17695	26.5199	41.2788	54.5137	0	0.924072	0.827759	6.11203	2.603e-08	1.01002e-07	-	NC_999999999.1	3919018	3920145	+	1128	protein_coding	CpaE family protein && -	-	26	36	45	0	1	1	3.1261	4.86772	6.40677	0	0.108535	0.0976877
YPTS_RS15860	1320.89	1215.43	1242.91	1686.43	1838.9	1783.82	-0.489893	2.65282e-08	1.02844e-07	recC	NC_999999999.1	3488224	3491595	-	3372	protein_coding	exodeoxyribonuclease V subunit gamma && PF04257:Exodeoxyribonuclease V, gamma subunit	-	1295	1060	1026	1881	1990	2155	52.086	47.9458	48.8647	66.2384	72.2508	70.422
YPTS_RS10640	5633.44	4116.42	4076.42	2727.34	2872.94	2899.64	0.702198	2.6694e-08	1.03395e-07	-	NC_999999999.1	2320584	2321327	+	744	protein_coding	YebC/PmpR family DNA-binding transcriptional regulator && PF01709:Transcriptional regulator	-	5523	3590	3365	3042	3109	3503	1006.8	735.959	726.353	485.506	511.593	518.819
YPTS_RS09455	490.618	412.788	465.184	286.003	287.386	273.988	0.692815	2.68076e-08	1.03743e-07	efeB	NC_999999999.1	2088209	2089513	+	1305	protein_coding	deferrochelatase/peroxidase EfeB && PF04261:Dyp-type peroxidase family	-	481	360	384	319	311	331	49.9889	42.075	47.256	29.0261	29.1761	27.949
YPTS_RS20990	302.939	257.993	272.569	154.209	154.32	164.724	0.817391	2.6938e-08	1.04155e-07	-	NC_999999999.1	4659170	4660162	-	993	protein_coding	aspartate--ammonia ligase && PF03590:Aspartate-ammonia ligase	-	297	225	225	172	167	199	40.5645	34.5593	36.3889	20.5678	20.5894	22.0827
YPTS_RS07320	806.817	1083.57	1026.07	610.558	601.571	590.192	0.693319	2.81556e-08	1.08767e-07	-	NC_999999999.1	1585695	1586339	+	645	protein_coding	transcriptional regulator && PF00486:Transcriptional regulatory protein, C terminal	Trans_reg_C	791	945	847	681	651	713	166.324	223.462	210.892	125.371	123.566	121.809
YPTS_RS15715	22738.8	17345.1	18475.3	12713.2	12538.7	13389	0.599821	2.85131e-08	1.10051e-07	tsf	NC_999999999.1	3454746	3455603	-	858	protein_coding	elongation factor Ts && PF00889:Elongation factor TS	-	22293	15127	15251	14180	13569	16175	3523.87	2689.04	2854.61	1962.45	1936.14	2077.33
YPTS_RS14920	1387.19	1252.12	1222.32	874.147	919.451	889.013	0.526435	2.87668e-08	1.10932e-07	hscA	NC_999999999.1	3294363	3296297	-	1935	protein_coding	Fe-S protein assembly chaperone HscA && PF00012:Hsp70 protein|PF10712:NAD-specific glutamate dehydrogenase	HSP70	1360	1092	1009	975	995	1074	95.3228	86.0743	83.7425	59.8318	62.9534	61.1606
YPTS_RS20490	257.039	246.526	300.431	459.039	442.63	419.674	-0.718165	2.92575e-08	1.12725e-07	uhpB	NC_999999999.1	4541930	4543459	-	1530	protein_coding	signal transduction histidine-protein kinase/phosphatase UhpB && PF05231:MASE1|PF07730:Histidine kinase|PF02518:Histidine kinase-, DNA gyrase B-, and HSP90-like ATPase	HisKA_3	252	215	248	512	479	507	22.3382	21.4328	26.0313	39.7363	38.3284	36.5145
YPTS_RS17870	395.758	363.483	319.814	555.868	573.848	582.742	-0.664023	2.95413e-08	1.13719e-07	yjeH	NC_999999999.1	3955596	3956846	-	1251	protein_coding	L-methionine/branched-chain amino acid transporter && PF13520:Amino acid permease	-	388	317	264	620	621	704	42.0643	38.6486	33.8908	58.8495	60.7731	62.0103
YPTS_RS20015	6472.9	5780.18	5848.72	8307.54	8314.8	7988.7	-0.442952	3.06762e-08	1.17983e-07	malT	NC_999999999.1	4413975	4416686	+	2712	protein_coding	HTH-type transcriptional regulator MalT && PF00196:Bacterial regulatory proteins, luxR family	GerE	6346	5041	4828	9266	8998	9651	317.358	283.504	285.9	405.706	406.194	392.131
YPTS_RS19570	4956.16	4254.01	4752.39	3458.04	3026.33	3245.64	0.521118	3.07681e-08	1.18233e-07	rpsQ	NC_999999999.1	4323658	4323912	-	255	protein_coding	30S ribosomal protein S17 && PF00366:Ribosomal protein S17	-	4859	3710	3923	3857	3275	3921	2584.32	2219.04	2470.67	1796.05	1572.35	1694.36
YPTS_RS01080	224.399	237.353	220.478	376.556	353.919	387.391	-0.712886	3.10879e-08	1.19357e-07	xerC	NC_999999999.1	225400	226311	+	912	protein_coding	tyrosine recombinase XerC && PF02899:Phage integrase, N-terminal SAM-like domain|PF00589:Phage integrase family	Phage_integrase	220	207	182	420	383	468	32.7165	34.6184	32.0488	54.6843	51.414	56.5457
Novel00439	599.758	444.894	413.093	224.14	211.612	300.476	0.98566	3.41979e-08	1.31182e-07	-	NC_999999999.1	4197766	4199021	-	1256	-	PF01207:Dihydrouridine synthase (Dus)|PF02954:Bacterial regulatory protein, Fis family	Dus	588	388	341	250	229	363	63.4931	47.1166	43.6014	23.6352	22.3215	31.8468
YPTS_RS09240	111.18	108.93	95.7019	223.244	196.827	191.212	-0.949932	3.5283e-08	1.35226e-07	-	NC_999999999.1	2044887	2045882	+	996	protein_coding	substrate-binding domain-containing protein && PF13407:Periplasmic binding protein domain	-	109	95	79	249	213	231	14.8425	14.5478	12.7381	29.6858	26.1817	25.5565
YPTS_RS06625	286.619	274.046	284.683	156.898	163.561	173.002	0.776072	3.70359e-08	1.4182e-07	-	NC_999999999.1	1433645	1435009	+	1365	protein_coding	sigma 54-interacting transcriptional regulator && PF00158:Sigma-54 interaction domain|PF02954:Bacterial regulatory protein, Fis family|PF00072:Response regulator receiver domain	Sigma54_activat	281	239	235	175	177	209	27.9198	26.7053	27.6485	15.2235	15.8751	16.8718
YPTS_RS10695	1665.65	1599.55	1576.05	2141.88	2243.65	2189.42	-0.441213	3.71042e-08	1.41957e-07	zwf	NC_999999999.1	2332703	2334187	+	1485	protein_coding	glucose-6-phosphate dehydrogenase && PF02781:Glucose-6-phosphate dehydrogenase, C-terminal domain|PF00479:Glucose-6-phosphate dehydrogenase, NAD binding domain	G6PD_C	1633	1395	1301	2389	2428	2645	149.142	143.278	140.698	191.029	200.17	196.267
YPTS_RS08355	418.198	474.707	491.835	686.766	709.687	702.767	-0.602074	3.75201e-08	1.43422e-07	sanA	NC_999999999.1	1833750	1834487	-	738	protein_coding	outer membrane permeability protein SanA && PF02698:DUF218 domain	-	410	414	406	766	768	849	75.3471	85.561	88.3498	123.248	127.404	126.765
Novel00249	597.718	483.88	499.103	796.146	809.487	838.52	-0.62702	3.95712e-08	1.51131e-07	-	NC_999999999.1	1982915	1985666	+	2752	-	PF03609:PTS system sorbose-specific iic component|PF03613:PTS system mannose/fructose/sorbose family IID component|PF03610:PTS system fructose IIA component|PF03830:PTS system sorbose subfamily IIB component	PTSIIB_sorb	586	422	412	888	876	1013	28.8794	23.3882	24.0428	38.3154	38.9702	40.5611
YPTS_RS06855	610.978	663.901	696.564	971.872	956.414	939.506	-0.541868	3.98478e-08	1.52055e-07	-	NC_999999999.1	1485523	1486962	-	1440	protein_coding	catalase KatA && PF06628:Catalase-related immune-responsive|PF00199:Catalase	Catalase	599	579	575	1084	1035	1135	56.4161	61.3265	64.127	89.3872	87.9944	86.8525
YPTS_RS20030	1354.55	1297.99	1381.01	1833.47	1800.09	1897.22	-0.455629	4.05987e-08	1.54785e-07	-	NC_999999999.1	4418279	4419037	+	759	protein_coding	DeoR/GlpR family transcriptional regulator && PF00455:DeoR C terminal sensor domain|PF08220:DeoR-like helix-turn-helix domain	DeoR	1328	1132	1140	2045	1948	2292	237.299	227.477	241.212	319.934	314.213	332.753
YPTS_RS14515	254.999	230.473	254.397	392.694	412.136	389.047	-0.689632	4.09967e-08	1.56166e-07	-	NC_999999999.1	3198032	3198709	+	678	protein_coding	M15 family metallopeptidase && PF02557:D-alanyl-D-alanine carboxypeptidase	-	250	201	210	438	446	470	50.0091	45.2167	49.7423	76.7102	80.5346	76.3866
Novel00474	234.599	149.062	140.524	53.7937	79.4702	74.4983	1.33883	4.2189e-08	1.60568e-07	-	NC_999999999.1	4551788	4552002	+	215	-	PF17392:Urocanase C-terminal domain	-	230	130	116	60	86	90	145.087	92.2225	86.6474	33.1376	48.9708	46.1267
Novel00466	27.5399	28.6659	32.7082	86.9664	81.3183	79.4648	-1.48192	4.24485e-08	1.61415e-07	-	NC_999999999.1	4455602	4455877	+	276	-	-	-	27	25	27	97	88	96	13.2676	13.8154	15.7105	41.7322	39.0347	38.3275
YPTS_RS03155	180.539	200.661	190.192	309.314	383.49	312.065	-0.81454	4.54579e-08	1.72709e-07	-	NC_999999999.1	665075	666346	+	1272	protein_coding	NupC/NupG family nucleoside CNT transporter && PF07670:Nucleoside recognition|PF07662:Na+ dependent nucleoside transporter C-terminus|PF01773:Na+ dependent nucleoside transporter N-terminus	-	177	175	157	345	415	377	18.8723	20.9837	19.822	32.2063	39.9428	32.659
YPTS_RS07395	48.9598	58.4783	58.148	19.7243	8.31664	12.4164	2.02973	4.67984e-08	1.77647e-07	-	NC_999999999.1	1604667	1605734	+	1068	protein_coding	isopenicillin N synthase family oxygenase && PF14226:non-haem dioxygenase in morphine synthesis N-terminal|PF03171:2OG-Fe(II) oxygenase superfamily	2OG-FeII_Oxy	48	51	48	22	9	15	6.09549	7.28335	7.21782	2.44602	1.03169	1.54764
YPTS_RS13295	254.999	347.43	306.488	520.006	498.999	495	-0.738449	4.68977e-08	1.7787e-07	dps	NC_999999999.1	2931175	2931678	+	504	protein_coding	DNA starvation/stationary phase protection protein Dps && PF00210:Ferritin-like domain	Ferritin	250	303	253	580	540	598	67.2742	91.6947	80.6168	136.649	131.172	130.743
YPTS_RS14930	1858.43	1562.86	1689.93	1201.39	1205.91	1113.34	0.538569	4.8421e-08	1.83488e-07	iscA	NC_999999999.1	3297175	3297498	-	324	protein_coding	iron-sulfur cluster assembly protein IscA && PF01521:Iron-sulphur cluster biosynthesis	-	1822	1363	1395	1340	1305	1345	762.68	641.627	691.457	491.098	493.109	457.431
YPTS_RS08660	563.038	644.408	728.061	406.142	416.756	373.319	0.693201	4.84966e-08	1.83615e-07	-	NC_999999999.1	1912758	1913297	+	540	protein_coding	DUF2058 domain-containing protein && PF09831:Uncharacterized protein conserved in bacteria (DUF2058)	-	552	562	601	453	451	451	138.639	158.736	178.738	99.6123	102.249	92.0305
YPTS_RS08905	1701.35	2548.97	2626.35	4048.87	4144.46	3713.33	-0.792517	4.8947e-08	1.8516e-07	-	NC_999999999.1	1973165	1973281	+	117	protein_coding	DUF2627 domain-containing protein && PF10736:Protein of unknown function (DUF2627)	-	1668	2223	2168	4516	4485	4486	1933.52	2897.92	2975.84	4583.28	4693.03	4224.96
YPTS_RS14110	522.238	572.17	560.886	766.56	892.653	824.448	-0.585982	5.69056e-08	2.1508e-07	-	NC_999999999.1	3110973	3111962	+	990	protein_coding	aldo/keto reductase && PF00248:Aldo/keto reductase family	Aldo_ket_red	512	499	463	855	966	996	70.1413	76.8772	75.1072	102.551	119.459	110.859
Novel00199	261.119	248.82	277.414	155.105	148.776	151.48	0.789387	5.84061e-08	2.20561e-07	-	NC_999999999.1	1377454	1378681	-	1228	-	PF08173:Membrane bound YbgT-like protein|PF02322:Cytochrome bd terminal oxidase subunit II|PF09600:Cyd operon protein YbgE (Cyd_oper_YbgE)	-	256	217	229	173	161	183	28.2736	26.9521	29.9484	16.7285	16.0511	16.4211
YPTS_RS13770	1034.28	1224.61	1175.07	1629.95	1608.81	1691.94	-0.522891	5.87016e-08	2.21486e-07	fadI	NC_999999999.1	3034078	3035388	-	1311	protein_coding	acetyl-CoA C-acyltransferase FadI && PF02803:Thiolase, C-terminal domain|PF00108:Thiolase, N-terminal domain	Thiolase_N	1014	1068	970	1818	1741	2044	104.9	124.251	118.824	164.664	162.582	171.802
Novel00324	8.15997	5.73317	6.05708	33.1728	39.7351	48.8378	-2.60059	5.90551e-08	2.22628e-07	-	NC_999999999.1	2955913	2956153	+	241	-	PF02826:D-isomer specific 2-hydroxyacid dehydrogenase, NAD binding domain	2-Hacid_dh_C	8	5	5	37	43	59	4.50207	3.16435	3.33188	18.2303	21.8438	26.9764
YPTS_RS16130	321.299	283.219	247.129	462.626	475.897	457.751	-0.709915	5.93396e-08	2.23507e-07	-	NC_999999999.1	3547100	3547888	+	789	protein_coding	PTS mannose/fructose/sorbose/N-acetylgalactosamine transporter subunit IIC && PF03609:PTS system sorbose-specific iic component	-	315	247	204	516	515	553	54.1468	47.7476	41.523	77.6571	79.9111	77.2319
YPTS_RS13715	3066.11	2712.94	2573.05	1984.09	1971.04	1946.06	0.501661	5.96732e-08	2.24571e-07	fabB	NC_999999999.1	3020983	3022206	-	1224	protein_coding	beta-ketoacyl-ACP synthase I && PF00109:Beta-ketoacyl synthase, N-terminal domain|PF02801:Beta-ketoacyl synthase, C-terminal domain	ketoacyl-synt	3006	2366	2124	2213	2133	2351	333.078	294.826	278.682	214.688	213.347	211.651
YPTS_RS10675	1999.19	2006.61	2000.05	2702.24	2616.97	2648.83	-0.407872	6.0545e-08	2.27655e-07	mepM	NC_999999999.1	2326792	2328108	+	1317	protein_coding	murein DD-endopeptidase MepM && PF01551:Peptidase family M23|PF08525:Opacity-associated protein A N-terminal motif|PF04225:Opacity-associated protein A LysM-like domain	Peptidase_M23	1960	1750	1651	3014	2832	3200	201.841	202.668	201.325	271.748	263.26	267.74
YPTS_RS12320	250.919	311.885	295.586	164.071	170.953	145.686	0.835983	6.13868e-08	2.30623e-07	-	NC_999999999.1	2699869	2701161	+	1293	protein_coding	carbohydrate ABC transporter substrate-binding protein && PF01547:Bacterial extracellular solute-binding protein	SBP_bac_1	246	272	244	183	185	176	25.8033	32.085	30.3059	16.8059	17.5166	14.999
YPTS_RS00285	1502.45	1538.78	1586.96	2200.16	2008.93	2138.1	-0.456073	6.20951e-08	2.33083e-07	rfaF	NC_999999999.1	59998	61062	-	1065	protein_coding	ADP-heptose--LPS heptosyltransferase RfaF && PF01075:Glycosyltransferase family 9 (heptosyltransferase)	-	1473	1342	1310	2454	2174	2583	187.582	192.192	197.541	273.611	249.912	267.254
YPTS_RS10650	744.597	751.045	696.564	460.832	469.428	528.938	0.58683	6.47031e-08	2.42664e-07	ruvA	NC_999999999.1	2322364	2322978	+	615	protein_coding	Holliday junction branch migration protein RuvA && PF07499:RuvA, C-terminal domain|PF01330:RuvA N terminal domain|PF14520:Helix-hairpin-helix domain	-	730	655	575	514	508	639	160.985	162.442	150.151	99.2422	101.127	114.492
YPTS_RS11925	551.818	522.865	591.171	363.107	361.312	370.008	0.605427	6.50357e-08	2.43703e-07	pdxH	NC_999999999.1	2616132	2616785	-	654	protein_coding	pyridoxamine 5'-phosphate oxidase && PF01243:Pyridoxamine 5'-phosphate oxidase|PF10590:Pyridoxine 5'-phosphate oxidase C-terminal dimerisation region	Pyridox_oxidase	541	456	488	405	391	447	112.191	106.346	119.833	73.5336	73.1941	75.3145
YPTS_RS01585	43653.8	32229.6	33794.9	23643.2	22560.3	24644	0.630519	6.60418e-08	2.47261e-07	rplJ	NC_999999999.1	329202	329699	+	498	protein_coding	50S ribosomal protein L10 && PF00466:Ribosomal protein L10	-	42798	28108	27897	26371	24414	29772	11655.6	8608.6	8996.3	6287.9	6001.87	6587.6
YPTS_RS15385	696.657	642.115	685.662	456.35	434.314	472.65	0.570169	6.70937e-08	2.50984e-07	-	NC_999999999.1	3389504	3389980	-	477	protein_coding	urease subunit beta && PF00699:Urease beta subunit	-	683	560	566	509	470	571	194.196	179.061	190.561	126.709	120.63	131.907
sRNA00024	48.9598	67.6514	58.148	18.8278	16.6333	14.0719	1.81942	6.79324e-08	2.53905e-07	-	NC_999999999.1	944762	944817	+	56	-	-	-	48	59	48	21	18	17	116.25	160.693	137.654	44.5287	39.3515	33.451
YPTS_RS20340	350.879	270.606	296.797	524.488	480.517	497.483	-0.70796	6.97867e-08	2.60612e-07	-	NC_999999999.1	4502140	4503267	+	1128	protein_coding	helix-turn-helix domain-containing protein && PF13556:PucR C-terminal helix-turn-helix domain|PF05651:Putative sugar diacid recognition	Diacid_rec	344	236	245	585	520	601	41.3607	31.9106	34.8813	61.5822	56.438	58.7103
YPTS_RS03910	885.357	976.932	977.613	1328.7	1306.64	1350.9	-0.490141	7.01742e-08	2.61836e-07	hpt	NC_999999999.1	850867	851403	+	537	protein_coding	hypoxanthine phosphoribosyltransferase && PF00156:Phosphoribosyl transferase domain	Pribosyltran	868	852	807	1482	1414	1632	219.222	241.99	241.343	327.705	322.368	334.884
YPTS_RS18775	5622.22	5759.54	5400.49	7147.39	7542.27	7372.02	-0.394534	7.1257e-08	2.6565e-07	treB	NC_999999999.1	4142048	4143463	+	1416	protein_coding	PTS trehalose transporter subunit IIBC && PF02378:Phosphotransferase system, EIIC|PF00367:phosphotransferase system, EIIB	-	5512	5023	4458	7972	8162	8906	527.94	541.043	505.606	668.517	705.684	693.056
YPTS_RS04480	792.537	717.793	686.873	1058.84	1038.66	1076.91	-0.529639	7.2456e-08	2.69889e-07	-	NC_999999999.1	979055	980335	-	1281	protein_coding	HlyC/CorC family transporter && PF03471:Transporter associated domain|PF01595:Domain of unknown function DUF21	-	777	626	567	1181	1124	1301	82.2642	74.5345	71.0837	109.474	107.422	111.912
YPTS_RS03225	230.519	213.274	211.998	346.969	408.44	344.348	-0.743803	7.60921e-08	2.83192e-07	-	NC_999999999.1	682474	685200	-	2727	protein_coding	cation-transporting P-type ATPase && PF00689:Cation transporting ATPase, C-terminus|PF00122:E1-E2 ATPase|PF00702:haloacid dehalogenase-like hydrolase|PF00690:Cation transporter/ATPase, N-terminus	E1-E2_ATPase	226	186	175	387	442	416	11.2399	10.403	10.306	16.8513	19.8433	16.8096
YPTS_RS01000	77.5197	114.663	116.296	191.864	277.221	206.112	-1.13452	7.88588e-08	2.9324e-07	-	NC_999999999.1	211441	211517	+	77	protein_coding	tRNA-Arg && -	-	76	100	96	214	300	249	133.863	198.08	200.224	330.013	476.988	356.334
YPTS_RS23850	24.4799	29.8125	59.3594	0	0	1.65552	6.01246	7.93702e-08	2.9489e-07	-	NC_999999999.1	3772163	3772396	-	234	protein_coding	hypothetical protein && -	-	24	26	49	0	0	2	13.9102	16.9469	33.6292	0	0	0.941809
YPTS_RS03865	16143.5	11395.3	11120.8	7623.46	7381.48	8324.77	0.728741	8.32592e-08	3.09077e-07	aceF	NC_999999999.1	837934	839508	+	1575	protein_coding	pyruvate dehydrogenase complex dihydrolipoyllysine-residue acetyltransferase && PF02817:e3 binding domain|PF00198:2-oxoacid dehydrogenases acyltransferase (catalytic domain)|PF00364:Biotin-requiring enzyme	Biotin_lipoyl	15827	9938	9180	8503	7988	10057	1362.88	962.389	936.048	641.062	620.919	703.618
YPTS_RS15030	21.4199	48.1586	38.7653	2.68968	4.62036	6.62207	2.94317	8.62106e-08	3.19762e-07	-	NC_999999999.1	3319280	3319840	+	561	protein_coding	hypothetical protein && -	-	21	42	32	3	5	8	5.07686	11.4187	9.16058	0.63499	1.09115	1.57136
YPTS_RS08215	396.778	309.591	307.7	194.554	181.118	201.973	0.81366	8.79562e-08	3.2596e-07	-	NC_999999999.1	1797433	1800855	+	3423	protein_coding	type VI secretion system membrane subunit && PF06744:Type VI secretion protein IcmF C-terminal|PF06761:Intracellular multiplication and human macrophage-killing	-	389	270	254	217	196	244	15.4128	12.0306	11.9169	7.52768	7.01013	7.85474
YPTS_RS19090	198.899	188.048	256.82	373.866	369.629	364.214	-0.785768	8.8729e-08	3.28545e-07	lpxP	NC_999999999.1	4219216	4220136	+	921	protein_coding	kdo(2)-lipid IV(A) palmitoleoyltransferase && PF03279:Bacterial lipid A biosynthesis acyltransferase	-	195	164	212	417	400	440	28.7153	27.1592	36.9668	53.7632	53.1713	52.6431
YPTS_RS02880	624.238	596.25	539.08	838.285	883.412	858.386	-0.550771	8.92074e-08	3.30037e-07	-	NC_999999999.1	605368	606246	-	879	protein_coding	ABC transporter ATP-binding protein && PF00005:ABC transporter|PF07673:Protein of unknown function (DUF1602)	ABC_tran	612	520	445	935	956	1037	94.4282	90.2291	81.3031	126.308	133.152	129.999
YPTS_RS03765	489.598	556.118	627.514	892.975	868.627	816.998	-0.625703	8.96705e-08	3.3147e-07	secM	NC_999999999.1	815809	816342	+	534	protein_coding	secA regulator SecM && PF06558:Secretion monitor precursor protein (SecM)	-	480	485	518	996	940	987	121.91	138.526	155.785	221.476	215.508	203.669
YPTS_RS19220	120.36	127.276	125.987	48.4143	60.9887	61.2541	1.12898	9.40411e-08	3.47333e-07	-	NC_999999999.1	4252279	4253076	-	798	protein_coding	Fis family transcriptional regulator && -	-	118	111	104	54	66	74	20.0548	21.2154	20.9299	8.03525	10.1255	10.2183
YPTS_RS02395	134.639	137.596	113.873	218.761	238.41	243.361	-0.857414	9.5244e-08	3.51479e-07	-	NC_999999999.1	507997	508197	+	201	protein_coding	DUF2065 domain-containing protein && PF09838:Uncharacterized protein conserved in bacteria (DUF2065)	-	132	120	94	244	258	294	89.067	91.0578	75.1048	144.146	157.145	161.176
YPTS_RS14810	1933.91	1538.78	1439.16	2392.03	2548.59	3008.08	-0.693875	1.01451e-07	3.7407e-07	guaB	NC_999999999.1	3264252	3265715	-	1464	protein_coding	IMP dehydrogenase && PF00571:CBS domain|PF00478:IMP dehydrogenase / GMP reductase domain	CBS	1896	1342	1188	2668	2758	3634	175.645	139.812	130.32	216.398	230.638	273.522
YPTS_RS12205	22195.1	17767.1	18758.8	13839.3	12188.5	13885.7	0.557037	1.03163e-07	3.80062e-07	rpmI	NC_999999999.1	2679357	2679554	-	198	protein_coding	50S ribosomal protein L35 && PF01632:Ribosomal protein L35	-	21760	15495	15485	15436	13190	16775	14905	11936	12559.8	9257.17	8155.62	9335.68
Novel00308	299.879	270.606	251.975	138.967	146.003	174.657	0.839398	1.0439e-07	3.84257e-07	-	NC_999999999.1	2675650	2677023	+	1374	-	PF17759:Phenylalanyl tRNA synthetase beta chain CLM domain|PF03483:B3/4 domain|PF03484:tRNA synthetase B5 domain	-	294	236	208	155	158	211	29.0201	26.1973	24.3115	13.3953	14.0782	16.9217
YPTS_RS10470	1085.28	917.307	938.848	1446.15	1536.73	1348.42	-0.557029	1.10828e-07	4.07611e-07	prmC	NC_999999999.1	2280399	2281229	+	831	protein_coding	peptide chain release factor N(5)-glutamine methyltransferase && PF13847:Methyltransferase domain	-	1064	800	775	1613	1663	1629	173.652	146.832	149.774	230.485	245.001	216.008
Novel00106	26.5199	34.399	31.4968	6.27593	1.84814	3.31103	3.0108	1.12028e-07	4.1168e-07	-	NC_999999999.1	739910	740202	+	293	-	PF10074:Uncharacterized conserved protein (DUF2285)	-	26	30	26	7	2	4	12.035	15.6166	14.2509	2.83687	0.835679	1.50432
YPTS_RS15320	14.2799	18.3461	25.4397	0	0	0	6.89328	1.13016e-07	4.14963e-07	-	NC_999999999.1	3378214	3378393	+	180	protein_coding	hypothetical protein && -	-	14	16	21	0	0	0	10.5486	13.5575	18.7362	0	0	0
YPTS_RS06475	207.059	193.781	202.307	317.383	339.134	327.792	-0.705887	1.14722e-07	4.20872e-07	modA	NC_999999999.1	1400442	1401221	+	780	protein_coding	molybdate ABC transporter substrate-binding protein && PF13531:Bacterial extracellular solute-binding protein	-	203	169	167	354	367	396	35.2972	33.0464	34.3841	53.8911	57.6035	55.9435
YPTS_RS12690	1710.53	1606.43	1465.81	2282.64	2180.81	2207.63	-0.479352	1.15946e-07	4.25004e-07	purB	NC_999999999.1	2791672	2793042	+	1371	protein_coding	adenylosuccinate lyase && PF00206:Lyase|PF08328:Adenylosuccinate lyase C-terminal	-	1677	1401	1210	2546	2360	2667	165.895	155.859	141.737	220.511	210.742	214.355
YPTS_RS01555	479.398	468.973	439.744	808.698	691.206	654.757	-0.633241	1.21111e-07	4.43565e-07	-	NC_999999999.1	324961	325036	+	76	protein_coding	tRNA-Thr && -	-	470	409	363	902	748	791	838.732	820.808	767.059	1409.29	1204.94	1146.86
YPTS_RS20330	546.718	527.452	573	848.147	782.689	770.643	-0.544126	1.22766e-07	4.4925e-07	-	NC_999999999.1	4499507	4500349	+	843	protein_coding	23S rRNA (adenine(2030)-N(6))-methyltransferase RlmJ && PF04378:Ribosomal RNA large subunit methyltransferase D, RlmJ	-	536	460	473	946	847	931	86.2335	83.2266	90.1093	133.252	123.008	121.694
YPTS_RS17245	32.6399	34.399	38.7653	4.48281	5.54443	8.27759	2.51926	1.27401e-07	4.65823e-07	yapJ	NC_999999999.1	3792859	3796638	-	3780	protein_coding	autotransporter adhesin YapJ && PF03797:Autotransporter beta-domain	-	32	30	32	5	6	10	1.14815	1.21049	1.35955	0.157068	0.194329	0.291512
YPTS_RS00510	524.278	599.69	585.114	857.113	852.918	796.304	-0.553274	1.27888e-07	4.67214e-07	ftsN	NC_999999999.1	105733	106578	-	846	protein_coding	cell division protein FtsN && PF05036:Sporulation related domain	-	514	523	483	956	923	962	82.4009	94.2895	91.688	134.183	133.57	125.301
YPTS_RS13555	439.618	480.44	536.657	305.727	311.412	307.098	0.654722	1.28844e-07	4.70313e-07	-	NC_999999999.1	2988666	2989121	-	456	protein_coding	DUF412 domain-containing protein && PF04217:Protein of unknown function, DUF412	-	431	419	443	341	337	371	128.189	140.146	156.018	88.797	90.4778	89.6516
YPTS_RS13090	416.158	376.096	419.15	229.52	267.057	258.261	0.682572	1.34288e-07	4.89774e-07	csy3	NC_999999999.1	2874742	2875746	-	1005	protein_coding	type I-F CRISPR-associated protein Csy3 && PF09615:CRISPR-associated protein (Cas_Csy3)	-	408	328	346	256	289	312	55.0596	49.7783	55.2899	30.247	35.2054	34.2088
YPTS_RS15350	123.42	154.796	136.89	63.6558	60.0647	72.015	1.0808	1.37025e-07	4.99341e-07	-	NC_999999999.1	3381668	3382726	-	1059	protein_coding	HoxN/HupN/NixA family nickel/cobalt transporter && PF03824:High-affinity nickel-transport protein	-	121	135	113	71	65	87	15.4963	19.4433	17.1363	7.96106	7.5144	9.05257
YPTS_RS04395	205.019	175.435	152.638	290.486	351.147	309.582	-0.831017	1.38185e-07	5.03151e-07	-	NC_999999999.1	962045	963532	+	1488	protein_coding	FGGY-family carbohydrate kinase && PF02782:FGGY family of carbohydrate kinases, C-terminal domain|PF00370:FGGY family of carbohydrate kinases, N-terminal domain	FGGY_N	201	153	126	324	380	374	18.3203	15.6827	13.5989	25.8554	31.265	27.696
YPTS_RS01375	55.0798	83.7043	78.7421	155.105	172.801	141.547	-1.1153	1.44524e-07	5.25795e-07	-	NC_999999999.1	288468	289340	-	873	protein_coding	dienelactone hydrolase family protein && PF01738:Dienelactone hydrolase family	-	54	73	65	173	187	171	8.38916	12.7538	11.9574	23.531	26.2243	21.5839
YPTS_RS06580	223.379	160.529	181.712	333.521	316.957	339.381	-0.804074	1.45445e-07	5.28706e-07	betB	NC_999999999.1	1421770	1423242	-	1473	protein_coding	betaine-aldehyde dehydrogenase && PF00171:Aldehyde dehydrogenase family	Aldedh	219	140	150	372	343	410	20.1642	14.4963	16.354	29.9881	28.5081	30.6711
YPTS_RS19240	110.16	102.05	119.93	52.0006	52.6721	38.0769	1.22154	1.47223e-07	5.34721e-07	tssJ	NC_999999999.1	4257803	4258348	-	546	protein_coding	type VI secretion system lipoprotein TssJ && PF12790:Type VI secretion lipoprotein, VasD, EvfM, TssJ, VC_A0113	-	108	89	99	58	57	46	26.8269	24.8616	29.1191	12.6137	12.7808	9.28355
YPTS_RS20970	229.499	264.873	283.471	431.246	480.517	387.391	-0.741641	1.49306e-07	5.41837e-07	rbsD	NC_999999999.1	4653279	4653698	-	420	protein_coding	D-ribose pyranase && PF05025:RbsD / FucU transport protein family	-	225	231	234	481	520	468	72.6561	83.887	89.4751	135.989	151.576	122.785
YPTS_RS18500	751.737	685.687	698.987	1066.01	1088.56	951.922	-0.53894	1.49773e-07	5.43081e-07	-	NC_999999999.1	4091570	4091950	+	381	protein_coding	DUF1090 domain-containing protein && PF06476:Protein of unknown function (DUF1090)	-	737	598	577	1189	1178	1150	262.35	239.391	243.213	370.566	378.528	332.6
YPTS_RS17750	430.438	501.079	483.355	728.008	708.763	672.968	-0.577536	1.53486e-07	5.56084e-07	-	NC_999999999.1	3929954	3930616	+	663	protein_coding	DedA family protein && PF09335:SNARE associated Golgi protein	-	422	437	399	812	767	813	86.3253	100.531	96.6485	145.429	141.631	135.122
YPTS_RS10560	377.399	315.324	311.334	191.864	191.283	212.734	0.753898	1.54505e-07	5.59312e-07	mdtH	NC_999999999.1	2297423	2298628	-	1206	protein_coding	multidrug efflux MFS transporter MdtH && PF07690:Major Facilitator Superfamily	MFS_1	370	275	257	214	207	257	41.6096	34.779	34.2233	21.0705	21.0136	23.482
YPTS_RS00515	191.759	251.113	258.032	403.453	418.604	370.836	-0.770308	1.56271e-07	5.6524e-07	cytR	NC_999999999.1	106644	107672	-	1029	protein_coding	DNA-binding transcriptional regulator CytR && PF00356:Bacterial regulatory proteins, lacI family|PF13377:Periplasmic binding protein-like domain	LacI	188	219	213	450	453	448	24.7789	32.4609	33.243	51.9285	53.8964	47.9746
YPTS_RS21335	798.657	712.06	682.027	439.315	529.493	439.54	0.640477	1.58408e-07	5.72493e-07	-	NC_999999999.1	4721396	4723711	-	2316	protein_coding	Tn3 family transposase && PF01526:Tn3 transposase DDE domain|PF13700:Domain of unknown function (DUF4158)	Transposase_7	783	621	563	490	573	531	45.8524	40.8964	39.0396	25.1227	30.2896	25.2642
YPTS_RS14925	1010.82	996.425	946.116	721.732	676.42	701.112	0.492819	1.61894e-07	5.84611e-07	hscB	NC_999999999.1	3296540	3297064	-	525	protein_coding	co-chaperone HscB && PF00226:DnaJ domain|PF07743:HSCB C-terminal oligomerisation domain	DnaJ	991	869	781	805	732	847	256.008	252.46	238.906	182.073	170.698	177.776
YPTS_RS00495	548.758	881.762	860.105	1357.39	1342.68	1318.62	-0.81252	1.67027e-07	6.02648e-07	-	NC_999999999.1	102555	103472	-	918	protein_coding	1%2C4-dihydroxy-2-naphthoate polyprenyltransferase && PF01040:UbiA prenyltransferase family	UbiA	538	769	710	1514	1453	1593	79.4838	127.766	124.209	195.836	193.776	191.215
YPTS_RS05675	181.559	126.13	127.199	247.451	284.614	302.132	-0.934919	1.67836e-07	6.05067e-07	-	NC_999999999.1	1238072	1239061	-	990	protein_coding	aldo/keto reductase && PF00248:Aldo/keto reductase family	Aldo_ket_red	178	110	105	276	308	365	24.3851	16.9469	17.033	33.1042	38.0884	40.6262
YPTS_RS01270	90.7797	69.9447	98.1247	179.312	168.181	167.207	-0.991784	1.71904e-07	6.19221e-07	-	NC_999999999.1	265467	266753	+	1287	protein_coding	high-affinity branched-chain amino acid ABC transporter permease LivM && PF11862:Domain of unknown function (DUF3382)|PF02653:Branched-chain amino acid transport system / permease component	BPD_transp_2	89	61	81	200	182	202	9.37887	7.22909	10.1075	18.4527	17.3129	17.295
YPTS_RS15650	642.598	537.771	690.507	974.562	1010.93	890.668	-0.620315	1.73794e-07	6.25515e-07	rnhB	NC_999999999.1	3441119	3441715	-	597	protein_coding	ribonuclease HII && PF01351:Ribonuclease HII	-	630	469	570	1087	1094	1076	143.122	119.82	153.333	216.204	224.347	198.603
YPTS_RS23295	75.4797	108.93	153.85	47.5177	28.6462	37.2491	1.57077	1.78399e-07	6.4156e-07	-	NC_999999999.1	401502	401693	-	192	protein_coding	hemin uptake protein HemP && PF10636:Hemin uptake protein hemP	-	74	95	127	53	31	45	52.272	75.4665	106.228	32.7781	19.7669	25.8262
Novel00206	361.079	381.829	358.579	521.799	559.063	572.809	-0.586553	1.81922e-07	6.53695e-07	-	NC_999999999.1	1492643	1495510	+	2868	-	PF00317:Ribonucleotide reductase, all-alpha domain|PF03477:ATP cone domain|PF02867:Ribonucleotide reductase, barrel domain|PF00268:Ribonucleotide reductase, small chain	Ribonuc_red_lgC	354	333	296	582	605	692	16.7403	17.7091	16.5748	24.0964	25.8258	26.5874
YPTS_RS20795	534.478	505.666	531.812	311.107	378.869	321.17	0.637563	2.06544e-07	7.41556e-07	ghrB	NC_999999999.1	4613414	4614394	-	981	protein_coding	glyoxylate/hydroxypyruvate reductase GhrB && PF02826:D-isomer specific 2-hydroxyacid dehydrogenase, NAD binding domain|PF00389:D-isomer specific 2-hydroxyacid dehydrogenase, catalytic domain	2-Hacid_dh_C	524	441	439	347	410	388	72.4438	68.5649	71.8673	42.0019	51.1672	43.5824
Novel00476	71.3997	56.1851	77.5306	17.9312	20.3296	28.1438	1.62115	2.09744e-07	7.52428e-07	-	NC_999999999.1	4552692	4552857	+	166	-	PF01175:Urocanase Rossmann-like domain	Urocanase	70	49	64	20	22	34	57.1912	45.0215	61.9167	14.3064	16.2253	22.5694
YPTS_RS09420	288.659	302.711	298.008	179.312	193.131	163.896	0.730656	2.13085e-07	7.63787e-07	-	NC_999999999.1	2078628	2078999	-	372	protein_coding	transcriptional regulator && -	-	283	264	246	200	209	198	103.177	108.241	106.201	63.8404	68.7829	58.6504
Novel00134	419.218	254.553	284.683	568.42	567.38	629.924	-0.878473	2.15778e-07	7.72806e-07	-	NC_999999999.1	999083	1001106	-	2024	-	PF10431:C-terminal, D2-small domain, of ClpB protein|PF17871:AAA lid domain|PF07724:AAA domain (Cdc48 subfamily)	-	411	222	235	634	614	761	27.5404	16.7292	18.6463	37.1952	37.1394	41.4308
YPTS_RS13740	749.697	705.18	679.604	985.321	998.921	1016.49	-0.49055	2.17005e-07	7.76565e-07	mepA	NC_999999999.1	3026537	3027364	-	828	protein_coding	penicillin-insensitive murein endopeptidase && PF03411:Penicillin-insensitive murein endopeptidase	-	735	615	561	1099	1081	1228	120.392	113.286	108.81	157.607	159.835	163.424
YPTS_RS13615	106.08	85.9976	113.873	200.83	188.511	187.901	-0.916104	2.18814e-07	7.82399e-07	hisP	NC_999999999.1	3000605	3001402	-	798	protein_coding	histidine ABC transporter ATP-binding protein HisP && PF00005:ABC transporter|PF07673:Protein of unknown function (DUF1602)	ABC_tran	104	75	94	224	204	227	17.6754	14.3348	18.9174	33.3314	31.2971	31.3452
YPTS_RS05905	697.677	918.454	871.008	1339.46	1287.23	1191.14	-0.619368	2.34932e-07	8.39343e-07	-	NC_999999999.1	1292586	1292849	-	264	protein_coding	YbeD family protein && PF04359:Protein of unknown function (DUF493)	-	684	801	719	1494	1393	1439	351.391	462.765	437.382	671.978	645.988	600.628
YPTS_RS17930	22919.3	14798.5	14948.9	29898.5	29587.8	29845.7	-0.762204	2.44027e-07	8.71125e-07	rpoD	NC_999999999.1	3971496	3973334	+	1839	protein_coding	RNA polymerase sigma factor RpoD && PF04546:Sigma-70, non-essential region|PF04542:Sigma-70 region 2|PF04545:Sigma-70, region 4|PF00140:Sigma-70 factor, region 1.2|PF03979:Sigma-70 factor, region 1.1|PF04539:Sigma-70 region 3	Sigma70_r3	22470	12906	12340	33348	32019	36056	1657.14	1070.39	1077.63	2153.26	2131.59	2160.45
YPTS_RS03855	2579.57	2090.31	2161.17	1620.09	1590.33	1495.76	0.538239	2.44297e-07	8.71381e-07	pdhR	NC_999999999.1	834297	835061	+	765	protein_coding	pyruvate dehydrogenase complex transcriptional repressor PdhR && PF00392:Bacterial regulatory proteins, gntR family|PF07729:FCD domain	GntR	2529	1823	1784	1807	1721	1807	448.359	363.461	374.515	280.482	275.421	260.283
Novel00107	24.4799	24.0793	27.8626	1.79312	1.84814	3.31103	3.44203	2.45167e-07	8.7377e-07	-	NC_999999999.1	740281	740634	+	354	-	-	-	24	21	23	2	2	4	9.1949	9.04791	10.4342	0.670865	0.691678	1.2451
YPTS_RS19670	1152.6	1130.58	1189.61	1536.71	1614.35	1546.25	-0.435815	2.47056e-07	8.79784e-07	-	NC_999999999.1	4335504	4336226	-	723	protein_coding	transcriptional regulator && PF13309:HTH domain|PF08348:YheO-like PAS domain	-	1130	986	982	1714	1747	1868	211.972	208.004	218.127	281.502	295.823	284.7
YPTS_RS20765	862.917	1719.95	1750.5	4553.63	4539.96	4367.25	-1.6355	2.52459e-07	8.98294e-07	ibpA	NC_999999999.1	4605191	4605604	+	414	protein_coding	heat shock chaperone IbpA && PF00011:Hsp20/alpha crystallin family	-	846	1500	1445	5079	4913	5276	277.146	552.615	560.536	1456.75	1452.86	1404.28
YPTS_RS05680	156.059	143.329	113.873	263.589	232.866	252.466	-0.853615	2.52749e-07	8.98593e-07	-	NC_999999999.1	1239087	1239938	-	852	protein_coding	aldo/keto reductase && PF00248:Aldo/keto reductase family	Aldo_ket_red	153	125	94	294	252	305	24.3552	22.377	17.7184	40.9748	36.2108	39.4465
Novel00325	7.13997	9.17307	4.84566	35.8624	34.1906	45.5267	-2.44557	2.6463e-07	9.40071e-07	-	NC_999999999.1	2956271	2956673	+	403	-	PF00389:D-isomer specific 2-hydroxyacid dehydrogenase, catalytic domain	-	7	8	4	40	37	55	2.35577	3.02773	1.59401	11.7859	11.2402	15.0386
YPTS_RS17260	151.979	142.183	138.101	82.4836	68.3813	60.4264	1.03587	2.67177e-07	9.48184e-07	-	NC_999999999.1	3801388	3802263	+	876	protein_coding	hypothetical protein && -	-	149	124	114	92	74	73	23.0686	21.5898	20.8995	12.4707	10.342	9.18264
YPTS_RS11030	354.959	587.077	662.645	299.451	242.107	240.05	1.03615	2.67348e-07	9.48184e-07	-	NC_999999999.1	2410054	2410317	+	264	protein_coding	hypothetical protein && -	-	348	512	547	334	262	290	178.778	295.8	332.751	150.228	121.5	121.044
YPTS_RS01805	41.8198	27.5192	23.0169	2.68968	5.54443	4.13879	2.91005	2.7198e-07	9.6383e-07	sctI	NC_999999999.1	379601	379852	+	252	protein_coding	type III secretion system inner rod subunit SctI && -	-	41	24	19	3	6	5	22.0659	14.5259	12.1085	1.41361	2.91493	2.18634
YPTS_RS06820	207.059	251.113	282.26	114.76	146.003	134.925	0.901443	2.73235e-07	9.67494e-07	-	NC_999999999.1	1475265	1475963	+	699	protein_coding	ABC transporter permease && PF00528:Binding-protein-dependent transport system inner membrane component	BPD_transp_1	203	219	233	128	158	163	39.3874	47.7858	53.5321	21.7441	27.6731	25.6956
YPTS_RS07955	1046.52	1001.01	942.482	702.904	735.561	669.657	0.505323	2.7657e-07	9.78513e-07	fabF	NC_999999999.1	1742007	1743281	-	1275	protein_coding	beta-ketoacyl-ACP synthase II && PF00109:Beta-ketoacyl synthase, N-terminal domain|PF02801:Beta-ketoacyl synthase, C-terminal domain	ketoacyl-synt	1026	873	778	784	796	809	109.138	104.433	97.9953	73.0154	76.4328	69.9177
YPTS_RS16335	41.8198	35.5457	31.4968	7.17249	9.24072	4.96655	2.3617	2.88165e-07	1.01871e-06	-	NC_999999999.1	3594785	3595150	+	366	protein_coding	hypothetical protein && -	-	41	31	26	8	10	6	15.1929	12.9185	11.4085	2.59548	3.345	1.80642
YPTS_RS04060	764.997	699.447	763.192	1098.29	1034.04	1009.87	-0.49591	3.0406e-07	1.07403e-06	mazG	NC_999999999.1	889245	890087	+	843	protein_coding	nucleoside triphosphate pyrophosphohydrolase && PF03819:MazG nucleotide pyrophosphohydrolase domain	-	750	610	630	1225	1119	1220	120.663	110.366	120.019	172.551	162.51	159.471
YPTS_RS02305	743.577	792.324	850.414	1120.7	1129.22	1097.61	-0.489331	3.07469e-07	1.0852e-06	psd	NC_999999999.1	491241	492122	-	882	protein_coding	phosphatidylserine decarboxylase && PF02666:Phosphatidylserine decarboxylase	-	729	691	702	1250	1222	1326	112.098	119.493	127.822	168.287	169.621	165.662
sRNA00003	36.7199	60.7716	48.4566	11.6553	14.7851	10.7609	1.97256	3.29724e-07	1.16281e-06	-	NC_999999999.1	110693	111057	-	365	-	-	-	36	53	40	13	16	13	13.3767	22.147	17.5996	4.22921	5.36666	3.92463
Novel00253	18.3599	24.0793	18.1712	65.449	63.7609	57.9431	-1.62726	3.37841e-07	1.19048e-06	-	NC_999999999.1	2027753	2027866	+	114	-	-	-	18	21	15	73	69	70	21.4144	28.0961	21.1311	76.0373	74.1005	67.6616
YPTS_RS09720	23.4599	40.1322	18.1712	0.896561	0.924072	4.13879	3.74212	3.39045e-07	1.19375e-06	-	NC_999999999.1	2129122	2129883	-	762	protein_coding	hypothetical protein && -	-	23	35	15	1	1	5	4.09366	7.0056	3.16135	0.155831	0.160665	0.723042
YPTS_RS05520	316.199	279.779	294.374	502.074	429.693	458.578	-0.641944	3.41951e-07	1.20302e-06	copA	NC_999999999.1	1210325	1213210	-	2886	protein_coding	copper-exporting P-type ATPase CopA && PF00403:Heavy-metal-associated domain|PF00122:E1-E2 ATPase|PF00702:haloacid dehalogenase-like hydrolase	E1-E2_ATPase	310	244	243	560	465	554	14.5681	12.8951	13.5222	23.0409	19.7258	21.1525
YPTS_RS15180	283.559	325.644	310.123	433.936	498.075	504.933	-0.645919	3.43678e-07	1.20812e-06	-	NC_999999999.1	3350422	3351441	-	1020	protein_coding	DUF979 domain-containing protein && PF06166:Protein of unknown function (DUF979)	-	278	284	256	484	539	610	36.9644	42.4669	40.3066	56.3448	64.6943	65.8989
YPTS_RS07635	649.738	506.812	461.55	318.279	345.603	297.165	0.754321	3.56585e-07	1.25249e-06	macB	NC_999999999.1	1654692	1656641	+	1950	protein_coding	macrolide ABC transporter ATP-binding protein/permease MacB && PF00005:ABC transporter|PF12704:MacB-like periplasmic core domain|PF02687:FtsX-like permease family|PF07673:Protein of unknown function (DUF1602)	ABC_tran	637	442	381	355	374	359	44.3041	34.5716	31.3781	21.6173	23.4809	20.2866
YPTS_RS21415	2024.69	2399.91	2518.53	1572.57	1604.19	1660.48	0.52072	3.7269e-07	1.308e-06	-	NC_999999999.1	4733069	4734034	-	966	protein_coding	ParB/RepB/Spo0J family plasmid partition protein && PF02195:ParB-like nuclease domain	ParBc	1985	2093	2079	1754	1736	2006	278.691	330.464	345.631	215.606	220.014	228.825
YPTS_RS07885	6674.85	6260.62	6024.37	8204.43	8145.69	8789.97	-0.406928	3.7429e-07	1.31257e-06	pepN	NC_999999999.1	1725592	1728207	+	2616	protein_coding	aminopeptidase N && PF11940:Domain of unknown function (DUF3458)|PF01433:Peptidase family M1	-	6544	5460	4973	9151	8815	10619	339.269	318.337	305.293	415.374	412.536	447.296
YPTS_RS15825	246.839	486.173	586.325	1633.53	1547.82	1460.17	-1.81568	3.7881e-07	1.32735e-06	-	NC_999999999.1	3476244	3476320	+	77	protein_coding	tRNA-Met && -	-	242	424	484	1822	1675	1764	426.249	839.861	1009.46	2809.74	2663.18	2524.39
YPTS_RS18585	1287.24	1207.41	1045.45	1624.57	1786.23	1691.94	-0.526452	3.79309e-07	1.32804e-06	arcB	NC_999999999.1	4104332	4106668	-	2337	protein_coding	aerobic respiration two-component sensor histidine kinase ArcB && PF00989:PAS fold|PF01627:Hpt domain|PF00072:Response regulator receiver domain|PF02518:Histidine kinase-, DNA gyrase B-, and HSP90-like ATPase|PF00512:His Kinase A (phospho-acceptor) domain	HATPase_c	1262	1053	863	1812	1933	2044	73.2385	68.7229	59.3045	92.0679	101.263	96.3765
YPTS_RS10310	139.739	144.476	144.159	76.2077	73.0017	71.1872	0.958761	3.93554e-07	1.37681e-06	-	NC_999999999.1	2247984	2248568	+	585	protein_coding	hypothetical protein && -	-	137	126	119	85	79	86	31.7617	32.8509	32.6683	17.2533	16.5329	16.1991
YPTS_RS02095	753.777	732.699	758.347	1079.46	1001.69	1026.42	-0.469199	4.21603e-07	1.47376e-06	alr	NC_999999999.1	443711	444790	+	1080	protein_coding	alanine racemase && PF01168:Alanine racemase, N-terminal domain|PF00842:Alanine racemase, C-terminal domain	Ala_racemase_N	739	639	626	1204	1084	1240	92.8025	90.2421	93.0864	132.377	122.88	126.516
YPTS_RS03105	94.8596	175.435	228.958	381.039	340.058	407.257	-1.18218	4.39403e-07	1.53475e-06	-	NC_999999999.1	656956	657042	-	87	protein_coding	tRNA-Leu && -	-	93	153	189	425	368	492	144.978	268.228	348.882	580.067	517.852	623.153
YPTS_RS14095	281.519	350.87	325.871	546.902	502.695	466.028	-0.662873	4.42979e-07	1.54601e-06	glk	NC_999999999.1	3108228	3109199	-	972	protein_coding	glucokinase && PF02685:Glucokinase	Glucokinase	276	306	269	610	544	563	38.5107	48.0161	44.4449	74.5199	68.5188	63.825
YPTS_RS11045	747.657	755.632	714.736	481.453	451.871	554.598	0.575142	4.43988e-07	1.54829e-06	yciA	NC_999999999.1	2412327	2412776	-	450	protein_coding	acyl-CoA thioester hydrolase YciA && PF03061:Thioesterase superfamily	4HBT	733	659	590	537	489	670	220.918	223.36	210.56	141.7	133.037	164.063
YPTS_RS13730	396.778	425.401	381.596	599.799	594.178	571.981	-0.552447	4.53033e-07	1.57763e-06	-	NC_999999999.1	3025085	3025627	-	543	protein_coding	elongation factor P hydroxylase && PF04315:Elongation factor P hydroxylase	-	389	371	315	669	643	691	97.1603	104.209	93.1637	146.297	144.973	140.225
YPTS_RS04850	225.419	228.18	190.192	121.036	130.294	100.987	0.873518	4.53123e-07	1.57763e-06	dinB	NC_999999999.1	1062556	1063614	+	1059	protein_coding	DNA polymerase IV && PF11798:IMS family HHH motif|PF00817:impB/mucB/samB family|PF11799:impB/mucB/samB family C-terminal domain	IMS	221	199	157	135	141	122	28.3032	28.6609	23.8089	15.1372	16.3005	12.6944
YPTS_RS06740	16.3199	25.226	33.9197	2.68968	0.924072	0	4.4076	4.5493e-07	1.58266e-06	phnC	NC_999999999.1	1457048	1457884	+	837	protein_coding	phosphonate ABC transporter ATP-binding protein && PF00005:ABC transporter	ABC_tran	16	22	28	3	1	0	2.59259	4.00894	5.3724	0.425603	0.146269	0
YPTS_RS08840	1981.85	1830.03	1826.82	1435.39	1302.94	1398.08	0.447224	4.60691e-07	1.60143e-06	-	NC_999999999.1	1962788	1963639	-	852	protein_coding	serine protein kinase RIO && PF01163:RIO1 family	-	1943	1596	1508	1601	1410	1689	309.294	285.71	284.248	223.131	202.608	218.443
YPTS_RS10565	431.458	424.255	410.67	261.796	298.475	263.227	0.622174	4.74134e-07	1.64685e-06	rimJ	NC_999999999.1	2298922	2299506	+	585	protein_coding	ribosomal protein S5-alanine N-acetyltransferase && PF13302:Acetyltransferase (GNAT) domain	-	423	370	339	292	323	318	98.0671	96.4668	93.0636	59.2701	67.5964	59.8991
[truncated: 3,114 more rows]

## Sheet: FDR<0.05
gene_id	d_ymoA1	d_ymoA2	d_ymoA3	wt1	wt2	wt3	log2FoldChange	pvalue	FDR	gene_name	gene_chr	gene_start	gene_end	gene_strand	gene_length	gene_biotype	gene_description	tf_family	d_ymoA1_readcount	d_ymoA2_readcount	d_ymoA3_readcount	wt1_readcount	wt2_readcount	wt3_readcount	d_ymoA1_fpkm	d_ymoA2_fpkm	d_ymoA3_fpkm	wt1_fpkm	wt2_fpkm	wt3_fpkm
[truncated: 2,522 more rows]

[truncated: 2 more sheets: up-regulated, down-regulated]
